# Supplementary material for: Fine-scale population structure and widespread conservation of genetic effect sizes between human groups across traits
Source: Nat Genet. 2025 Feb 3;57(2):379–89. doi: 10.1038/s41588-024-02035-8 (PMC11821542; doi:10.1038/s41588-024-02035-8)
Supplement: Supplementary file 4 — Table title and legend for each supplementary table. Supplementary Tables 1–9. [file 41588_2024_2035_MOESM4_ESM.xlsx]

## Sheet: Table Title and Legend
Supplementary Table Title	Supplementary Table Legend
Supplementary Table 1	127 UK/Ireland and world-wide ancestries, and their abbreviations, as identified and used in the ancestry pipeline
Supplementary Table 2	Mean ancestries in each birth place region/countries from each of the 127 ancestry groups that genetic similarity is compared to a). birth place region. b). birth place countries.
Supplementary Table 3	Properties of SNPs showing genome wide significance in AC-corrected GWAS (subtable labels) vs only in PC-corrected GWAS (alternate subtables) for two regionally defined traits: Birth place (North/South) and Employment score (England). Only those SNPs showing prior GWAS association evidence, for the traits catalogued in Table S6, are listed (this removes many SNPs in particular significant only in…
Supplementary Table 4	Counts of independent hits in three traits: Birth place (North/South), Employment score (England) and Waist circumference, as shown in main Fig.3c-e. For each trait, the counts are stratified by three categories: “AC-specific”, ”AC, PC shared” and “PC-specific”. Within each category for each trait, we count the number of independent hits overlapping traits of interest, which is defined in the sec…
Supplementary Table 5	Results of running a joint regression to investigate correlations with PCs, for those SNPs in Table S2 associated with waist circumference after AC-correction but not PC-correction. Each sheet indicates the results for regression of the genotype of the labelled SNP versus the first 20 PCs; note that PC20 shows a strong and dominant correlation in each case, corresponding to the high loadings of t…
Supplementary Table 6	Correlations of (centralised) PGS constructed by AC-corrected and PC-corrected GWAS for 7 ancestry groups across 53 traits
Supplementary Table 7	Data sources for constructing the ancestry “painting” reference panel.
Supplementary Table 8	Demographic and phenotypic UKB fields used in the AC-corrected and PC-correct GWAS.
Supplementary Table 9	Queried traits for GWAS hits in AC and/or PC in three UKB phenotypes: “Birth place (north/south)”, “Employment score” and “Waist circumference”, and the phenotype categories into which they were assigned.

## Sheet: Supplementary Table 1
Labels of 127 populations	Display Name
G_Anglia	GB Anglia
G_SC_England	GB South Central England
G_C_England	GB Central England
G_NC_England	GB North Central England
G_N_Yorkshire	GB North Yorkshire
G_Northumberland	GB Northumberland
G_SE_England	GB South East England
G_Merseyside	GB North West England
G_S_England	GB South England
G_SE_Wales	GB South East Wales
G_NE_Scot	GB Scotland (North East)
G_SW_Wales	GB South West Wales
G_Devon	GB Devon
G_NW_Wales	GB North West Wales
G_S_Yorkshire	GB South Yorkshire
G_Cornwall	GB Cornwall
G_Cornwall_Tip	GB Cornwall (South West)
G_Orkney	GB Orkney
G_Lincolnshire	GB Lincolnshire
G_Cumbria	GB Cumbria
G_NW_Scot	GB Scotland
G_Noi	GB Ireland (North)
G_Ireland	Ireland (South)
E_French	France
E_French_Basque	France (Basque)
E_Sardinian	Sardinia
E_North_Italian	Italy (North East)
E_Italy_3	Italy (North West)
E_Adygei	Russia (Adygei)
E_Russian	Russia (West)
E_ukrainian	Ukraine
E_bulgarian	Bulgaria
E_croatian	Croatia
E_cypriot	Cyprus
E_DutchlikeGerman	Germany (North West)
E_german	Germany
E_greek	Greece
E_lithuania	Lithuania
E_mordovian	Russia (Mordovia)
E_norwegian	Norway
E_polish	Poland
E_sicilianw	Sicily
E_Spain_3	Spain
E_Switzerland_1	Switzerland
E_Yugoslavia_1	Yugoslavia
E_CzechRepublic	Czech Republic
E_Romania	Romania
E_hungarian	Hungary
E_Austria	Austria
E_BelgianlikeGerman	Germany (West Border)
E_Portugal	Portugal
E_PortlikeSpain	Spain (West)
E_Belgium	Belgium
E_Netherlands	Netherlands
E_Finland	Finland
E_italians	Italy (South)
E_TSI	Italy (Central)
W_Biaka_Pygmies	Africa Central (Biaka)
W_Mandenka	Africa West (Mandenka)
W_Mbuti_Pygmies	Africa Central (Mbuti)
W_LWK	Kenya (Luhya)
W_Bedouin_2	Soudi Arabia (Bedouin)
W_Palestinian_1	Palestine
W_Hazara	Afghanistan (Hazara)
W_Mozabite	Algeria (Mozabite)
W_Balochi	Iran (Baloch)
W_San	Africa South (San)
W_India_2	India
W_SriLanka	Sri Lanka
W_Pathan	Pakistan (Pathan)
W_Kalash_1	Pakistan (Kalash)
W_Burusho	Pakistan (Burusho)
W_Sindhi	Pakistan (Sindhi)
W_Yizu	China (Yizu)
W_Miaozu	China (Miao)
W_Daur	China (Daur)
W_Hezhen	China (Hezhen)
W_Xibo	China (Xibo)
W_Uygur	China (Uygur)
W_Dai	Myanmar (Dai)
W_She	China (She)
W_Tu	China (Tu)
W_Yakut	Russia (Yakut)
W_Papuan	Papua
W_NAN_Melanesian	Melanesia
W_Lahu	China (Lahu)
W_Naxi	China (Naxi)
W_Cambodians	Cambodia
W_Pima	USA (Pima)
W_Colombians	Colombia
W_Karitiana	Brazil (Karitiana)
W_Nama	Africa (Nama)
W_GIH_2	India (Gujarat)
W_MKK_5	Kenya
W_chechen	Chechnia
W_chuvash	Russia (Chuvash)
W_syrian	Middle East (Iran, Syria, Armenia)
W_turkishe	Turkey (East)
W_turkishs	Turkey (West)
W_AMHARA	Ethiopia (Amhara)
W_ANUAK	Africa East (Anuak)
W_ARI	Ethiopia (Ari)
W_SOMALI	Somalia
W_GUMUZ	Ethiopia (Gumuz)
W_amaXhosa	South Africa (amaXhosa)
W_ColouredWellington	South Africa (South)
W_Karretjie	South Africa (Karretjie)
W_GuiGhanaKgal	Ghana (Gui Ghana Kgal)
W_Khomani	Africa Central (Khomani)
W_Khwe	Africa South (Khwe)
W_Yoruba	Nigeria (Yoruba)
W_Juhoan	Africa South (Jul!hoan)
W_Maya	Mexico (Maya)
W_Japanese	Japan
W_CHD_2	China (Han)
E_Denmark	Denmark
E_Sweden	Sweden
W_Algeria	Algeria
W_Egypt	Egypt
W_Morocco	Morocco
W_Libya	Libya
W_Nepal	Nepal
W_Myanmar	Myanmar
W_Bangladesh	Bangladesh
W_Thailand	Thailand
W_Malaysia	Malaysia
W_Philippines	Philippines

## Sheet: Supplementary Table 2a
	G_Anglia	G_SC_England	G_C_England	G_NC_England	G_N_Yorkshire	G_Northumberland	G_SE_England	G_Merseyside	G_S_England	G_SE_Wales	G_NE_Scot	G_SW_Wales	G_Devon	G_NW_Wales	G_S_Yorkshire	G_Cornwall	G_Cornwall_Tip	G_Orkney	G_Lincolnshire	G_Cumbria	G_NW_Scot	G_Noi	G_Ireland	E_French	E_cypriot	E_german	E_lithuania	E_norwegian	E_polish	E_Spain_3	E_Switzerland_1	E_Yugoslavia_1	E_Portugal	E_Netherlands	E_italians	E_TSI	W_syrian	E_Denmark
G_Anglia	0.224783	0.0656596	0.0540752	0.0427079	0.0327264	0.0388674	0.0840083	0.0496346	0.0359904	0.026794	0.0165948	0.0157033	0.023049	0.0128023	0.0507111	0.00423425	0.00765439	0.00377102	0.0300967	0.0266533	0.0202935	0.0148992	0.0367959	0.00155936	0.00117677	0.0020055	0.00164673	0.00633086	0.00328259	0.00194518	0.0135371	0.00094363	0.000974544	0.0268705	0.00193402	0.00222973	0.00133666	0.00409289
G_C_England	0.0392141	0.0777497	0.151072	0.105174	0.0317548	0.0379838	0.0615076	0.0652481	0.0279876	0.0452985	0.0158567	0.0186997	0.0189951	0.0151533	0.0625658	0.00375874	0.00689432	0.00353158	0.0347923	0.0255884	0.0208825	0.0170382	0.0454049	0.00149799	0.000977062	0.00116568	0.00198145	0.00522922	0.00293435	0.00125135	0.0111602	0.000676601	0.000631299	0.024297	0.00142616	0.00150085	0.00106556	0.0033664
G_Cornwall	0.0315872	0.0696742	0.0205471	0.0299221	0.0205387	0.025033	0.0435799	0.043377	0.0326489	0.0263651	0.0126012	0.0246072	0.117652	0.0105693	0.0463332	0.157288	0.139442	0.00347464	0.0112179	0.0231427	0.0143576	0.00984299	0.0295035	0.00147316	0.000967044	0.00118368	0.00152388	0.0055282	0.00283809	0.00138812	0.010477	0.000757046	0.000807569	0.0150641	0.00144459	0.00121894	0.000559438	0.00189695
G_Cornwall_Tip	0.0267012	0.0524102	0.0213309	0.034901	0.0244467	0.0264744	0.0396482	0.0517501	0.0192422	0.0196423	0.0186346	0.021848	0.0419905	0.0114809	0.0426655	0.108588	0.273813	0.0042462	0.0126127	0.0243319	0.0169466	0.0139118	0.0441015	0.00128904	0.00051122	0.00143353	0.00264853	0.00410726	0.00334219	0.00107058	0.00728333	0.000458148	0.00135368	0.0135297	0.00042228	0.000470134	0.000896195	0.00180873
G_Cumbria	0.0145831	0.0198133	0.0084298	0.0200471	0.0339988	0.130825	0.0159899	0.0644389	0.00802527	0.0124087	0.0209774	0.0102348	0.00857413	0.0136897	0.0717584	0.00292294	0.0073925	0.00431261	0.00686166	0.376051	0.0388761	0.0365368	0.0442973	0.000889052	0.000521507	0.000478871	0.00107442	0.0036125	0.0017621	0.000520735	0.00481475	0.000385539	0.000277635	0.00657746	0.000544099	0.000751742	0.000465224	0.0010281
G_Devon	0.0324266	0.101042	0.0269624	0.0316099	0.019588	0.027637	0.0563556	0.0426758	0.0878443	0.0355006	0.0136145	0.0230149	0.226616	0.0128342	0.0395273	0.0307381	0.0287045	0.00340269	0.013139	0.0219092	0.0170803	0.0110653	0.0325372	0.00164468	0.000777631	0.0015095	0.00140926	0.00536019	0.00230491	0.00139533	0.0113968	0.000634738	0.000602821	0.0233433	0.00134761	0.00106352	0.00062963	0.00249746
G_Lincolnshire	0.0402832	0.0386761	0.0566567	0.101572	0.0686283	0.0400675	0.0368727	0.0602726	0.0160037	0.0167387	0.0144329	0.0100086	0.0116796	0.0107052	0.112299	0.0027656	0.00530688	0.00313557	0.2072	0.0287864	0.0173469	0.0118978	0.0335771	0.00108394	0.000214104	0.0015001	0.00116022	0.00521622	0.00315771	0.000932384	0.00917349	0.000637907	0.000480906	0.0186649	0.00107441	0.000937836	0.000618269	0.00338541
G_Merseyside	0.0107656	0.0230309	0.0105981	0.0709517	0.0182747	0.0275309	0.0137149	0.347882	0.00635686	0.0213224	0.0123314	0.0126969	0.00685344	0.0453805	0.123737	0.00175273	0.00481178	0.00373117	0.00745329	0.0403344	0.0242339	0.0240159	0.107254	0.000922203	0.00113395	0.000362857	0.00154386	0.00392208	0.00293946	0.000887625	0.00474427	0.000488743	0.00039168	0.00536111	0.000986462	0.00161868	0.00143346	0.000802409
G_N_Yorkshire	0.0306686	0.0295817	0.0175066	0.0380651	0.203364	0.132548	0.0244709	0.0597103	0.0110036	0.0161011	0.0163424	0.0121888	0.0102349	0.010423	0.130426	0.00280179	0.00614965	0.00401363	0.0311769	0.0540286	0.025078	0.0274262	0.0588886	0.00114106	0.000607592	0.000873767	0.00210139	0.0060115	0.00249191	0.00088497	0.00850069	0.000589074	0.000474948	0.0125718	0.000794607	0.000934305	0.000668157	0.00230702
G_NC_England	0.0212109	0.0307737	0.0776291	0.3631	0.0271681	0.0226571	0.0239512	0.0910648	0.0109199	0.0174729	0.00872843	0.00787053	0.008802	0.00972212	0.119943	0.00159519	0.00375037	0.0022387	0.044911	0.0174462	0.0115778	0.00841365	0.0276955	0.000900523	0.000381065	0.000946726	0.00186342	0.00385592	0.0039859	0.000567925	0.00644275	0.000501678	0.000273805	0.0121534	0.000682408	0.000885959	0.000506416	0.00168699
G_NE_Scot	0.0141758	0.0192627	0.00484885	0.0117667	0.0154794	0.0630726	0.0190866	0.0232376	0.0088817	0.00703665	0.379271	0.00811019	0.00782567	0.00711684	0.0244116	0.00208866	0.00383018	0.0323157	0.00519306	0.0359389	0.139678	0.0737865	0.0533262	0.00124082	0.000586292	0.000592567	0.00143436	0.00636274	0.00347443	0.000839115	0.00743913	0.000598667	0.000433068	0.00685932	0.000839472	0.000911458	0.000783649	0.00125944
G_Noi	0.0094901	0.0120516	0.00285216	0.00755916	0.0112542	0.0914752	0.0115883	0.0179828	0.0047622	0.00517835	0.0882617	0.00583084	0.00526856	0.00714228	0.0174538	0.00164588	0.0039937	0.018321	0.00351964	0.0543733	0.204536	0.23331	0.147235	0.0010293	0.00072063	0.00027776	0.00241289	0.0051909	0.00255611	0.000737627	0.00578727	0.000455071	0.000368913	0.00476462	0.000983026	0.00148826	0.000996286	0.000794711
G_Northumberland	0.0192265	0.01703	0.00515024	0.0146552	0.0568072	0.458818	0.0142023	0.0296428	0.00604748	0.00791248	0.0249525	0.00745586	0.00749382	0.00955382	0.0393993	0.00263601	0.00592859	0.00655213	0.00769698	0.0813892	0.0393694	0.0476406	0.0583009	0.000916099	0.000390946	0.000331657	0.00118093	0.00477441	0.00141234	0.000658367	0.00577788	0.000422518	0.000306886	0.00758335	0.000632803	0.000819928	0.000552823	0.0013784
G_NW_Scot	0.0117609	0.013552	0.00413732	0.00941657	0.012799	0.0721788	0.0146552	0.0180874	0.00684191	0.00589754	0.127809	0.0067306	0.00707085	0.00718521	0.0206501	0.00253221	0.00427096	0.0192095	0.00450269	0.0435812	0.278106	0.178136	0.091866	0.00102546	0.000976886	0.000356956	0.00244765	0.00568326	0.00313282	0.00086459	0.00664917	0.000474448	0.000467941	0.00528329	0.00108453	0.00193809	0.00105102	0.00106162
G_NW_Wales	0.0130411	0.0345064	0.00759654	0.0285692	0.0117935	0.019964	0.0169481	0.121967	0.00977345	0.043502	0.0105018	0.105531	0.0105863	0.379833	0.0470763	0.00316421	0.00709478	0.00274149	0.00564181	0.0212288	0.014222	0.0122119	0.0409321	0.000842996	0.000542847	0.000307328	0.00108063	0.00328269	0.00350035	0.000577814	0.00517245	0.000457222	0.000339277	0.00586661	0.00111675	0.00129515	0.000658768	0.0011807
G_Orkney	0.0157811	0.0147769	0.0151086	0.0315011	0.0257646	0.0425189	0.0234813	0.0210167	0.00358471	0.0152979	0.10395	0.0131122	0.00675843	0.00569021	0.0164346	0.00108537	0.00321622	0.399709	0.00723228	0.020923	0.0823787	0.0407628	0.0477708	0.000597623	9.8574e-07	0.00265051	0.000844621	0.0137426	0.00238472	0.000163029	0.00497937	0.000390102	8.86966e-05	0.00742056	3.98114e-05	0.000131551	0.000123572	0.00550104
G_S_England	0.0437178	0.107382	0.0462459	0.0424469	0.0305878	0.0349338	0.102097	0.0488399	0.136268	0.0356195	0.0167541	0.0192414	0.046981	0.0129535	0.0499721	0.00805169	0.0121212	0.00396987	0.0209688	0.0243083	0.0223892	0.0172049	0.0433253	0.00162349	0.000903126	0.00193407	0.00152096	0.00584571	0.00225467	0.00164919	0.0125307	0.000738735	0.000849997	0.026	0.00134958	0.00137286	0.000867098	0.00377286
G_S_Yorkshire	0.0155136	0.0200092	0.0166437	0.0889287	0.0648873	0.0313618	0.014322	0.102627	0.00583314	0.0108223	0.00901578	0.00687546	0.00540857	0.010017	0.433641	0.00137879	0.00380896	0.00258125	0.0244716	0.0266452	0.0135912	0.0105266	0.0447077	0.000855498	0.000995092	0.000526108	0.00163963	0.00361328	0.0031999	0.000763938	0.00556175	0.000505729	0.000332008	0.00733245	0.000930728	0.00143146	0.00114863	0.000948994
G_SC_England	0.0352013	0.229222	0.0377887	0.0344047	0.0205524	0.0258831	0.0712739	0.039397	0.0822271	0.0682347	0.0123509	0.0272707	0.0704339	0.013593	0.0357458	0.00864925	0.0124884	0.00317379	0.0146361	0.0201332	0.0154901	0.0107514	0.0397377	0.00144996	0.000802585	0.00142945	0.00158232	0.0056806	0.00294843	0.00124178	0.0113013	0.000715193	0.000558875	0.0288095	0.00125404	0.00120449	0.000779366	0.00329009
G_SE_England	0.063589	0.0977518	0.0539999	0.0409164	0.0310223	0.0376768	0.130239	0.0469875	0.0561279	0.0353907	0.0176924	0.0191665	0.0319197	0.0138759	0.044743	0.00589596	0.00966448	0.00406332	0.0237809	0.0261581	0.0223999	0.016978	0.0717463	0.00200946	0.0031573	0.00235537	0.0020834	0.0064345	0.00434127	0.00322091	0.0138394	0.00107106	0.00128942	0.0272276	0.00315815	0.00458006	0.0029918	0.00383279
G_SE_Wales	0.0205346	0.115405	0.0358729	0.0700103	0.0156589	0.0219555	0.0322209	0.084222	0.0252844	0.167906	0.0108352	0.0945124	0.0336588	0.0375798	0.0404649	0.00596358	0.0104974	0.00307188	0.0114317	0.018592	0.015048	0.011946	0.0675844	0.00127983	0.000798411	0.000607308	0.00143052	0.00498508	0.00215422	0.00110571	0.00833744	0.000656736	0.000479885	0.0154454	0.00112112	0.00128657	0.000835264	0.00186244
G_SW_Wales	0.0150158	0.0543429	0.00620267	0.0121698	0.00700552	0.0151524	0.0199106	0.0293815	0.0132169	0.0930979	0.00761552	0.535712	0.019495	0.0509173	0.0190106	0.00367928	0.00857868	0.00248581	0.0031295	0.0131557	0.00905462	0.00729722	0.0248687	0.00114762	0.000174044	0.000518527	0.0014539	0.00293634	0.00266123	0.000530732	0.00512342	0.000438785	0.000184749	0.00711666	0.000510861	0.000523728	0.000467187	0.000680024
G_Ireland	0.0046987	0.00962907	0.00202006	0.00548718	0.00652066	0.0180137	0.00627764	0.0175628	0.00338938	0.00523556	0.0141212	0.00776942	0.00473183	0.00780901	0.0104705	0.00163981	0.00502234	0.00505537	0.00187442	0.02056	0.0387237	0.0420991	0.742631	0.000954531	0.00041444	8.16232e-05	0.000519379	0.00360553	0.000632192	0.000368798	0.00350659	0.000311314	0.000165549	0.00212025	0.00046619	0.000766067	0.000657836	0.000254802

## Sheet: Supplemetnary Table 2b
	count	G_Anglia	G_SC_England	G_C_England	G_NC_England	G_N_Yorkshire	G_Northumberland	G_SE_England	G_Merseyside	G_S_England	G_SE_Wales	G_NE_Scot	G_SW_Wales	G_Devon	G_NW_Wales	G_S_Yorkshire	G_Cornwall	G_Cornwall_Tip	G_Orkney	G_Lincolnshire	G_Cumbria	G_NW_Scot	G_Noi	G_Ireland	E_French	E_French_Basque	E_Sardinian	E_North_Italian	E_Italy_3	E_Adygei	E_Russian	E_ukrainian	E_bulgarian	E_croatian	E_cypriot	E_DutchlikeGerman	E_german	E_greek	E_lithuania	E_mordovian	E_norwegian	E_polish	E_sicilianw	E_Spain_3	E_Switzerland_1	E_Yugoslavia_1	E_CzechRepublic	E_Romania	E_hungarian
Afghanistan_Other	13	0.000189815	0.0001636	4.41932e-05	0.000338572	4.36728e-05	0.000835015	7.19233e-05	0.000210979	7.39961e-05	0.000168176	0.00115518	0.00122616	0.00010404	0.000934767	0.000139661	7.89164e-05	0.000748068	0.000472992	0.00010325	0.000936283	0.000188633	7.29858e-06	0.00222503	0	0.000787694	0.0011383	0.000758067	7.836e-05	0.0120145	0.000981312	0.000296265	0.000337481	0.000941588	0.0111051	0	0	0.0031843	0.00157155	0.002849	0.000961502	0.00162338	0.000719849	0.000341441	0.00429185	0.00513908	3.11963e-05	0.000450582	2.17549e-05
Afghanistan_Asian	81	0.00117695	0.000889885	5.657e-06	6.56138e-05	0.000188554	0.000623828	0.000399371	7.55767e-05	0.000254068	0.000290494	0.00158587	0.00110575	0.000316961	0.000877287	0.000263601	0.000131285	0.000835265	0.000884976	2.73324e-05	0.000804733	0.000496859	3.96361e-05	0.00056127	1.7477e-06	0.000500996	0.00132016	0.00220185	0.000709991	0.00563582	0.00111516	0.000836986	0.000587787	0.00128618	0.00974416	1.57757e-05	1.82089e-05	0.00326302	0.00267157	0.00211687	0.00237457	0.00132836	0.00107427	0.000146082	0.0119765	0.00296589	0.000124281	7.94207e-05	2.50089e-05
Algeria_White	39	0.00556455	0.00544992	0.00144238	0.00698143	0.00417352	0.00102467	0.00558531	0.00341888	0.00270321	0.000559387	0.00207484	0.00164038	0.00195368	0.00148643	0.0117533	0.000450615	0.00165196	0.00103753	0.00225254	0.00252905	0.0013349	0.000181154	0.0033977	0.125894	0.00593501	0.00554784	0.00551727	0.00175387	0.00222313	0.00135575	0.00199861	0.0015001	0.0108007	0.0155967	0.00106753	0.00310111	0.0052375	0.00610511	0.0013723	0.00311614	0.00322969	0.0160055	0.0654921	0.0341609	0.0138345	0.000449912	0.000238376	0.000513085
Algeria_Other	41	0.000807699	0.000154334	8.91285e-07	5.54093e-05	0.00010855	0.000591003	0.000162491	5.75264e-05	2.64844e-05	5.06874e-05	0.00103376	0.000695494	0.000134895	0.000817298	0.000320142	9.68609e-05	0.000988084	0.00085568	2.17641e-05	0.00043566	0.000360701	1.80999e-05	0.000218338	0	0.00151925	0.00789536	0.00333211	2.44942e-05	0.00269694	0.000469293	5.59587e-05	0.000126718	0.00182675	0.0104363	1.78281e-06	8.75822e-07	0.00222441	0.000505652	0.000727382	0.000399045	0.000334906	0.000724937	0.0020582	0.00725518	0.00389401	0.00031548	3.21109e-05	3.35135e-06
Angola_African	16	0.00030526	0.00181001	2.79337e-06	5.26196e-06	5.36198e-05	0.000825607	0.000197544	1.62746e-05	4.95834e-06	0.000191299	0.00115061	2.0943e-05	0.000143473	0.000122929	5.58941e-05	4.46753e-06	4.88918e-05	1.439e-05	4.54113e-06	0.000276721	0.000937967	8.9172e-06	2.21272e-05	0	0.000239123	0.000123978	0.000147366	0	0.000170081	3.23245e-05	4.19494e-07	0	0.000173178	2.57183e-05	0	0	4.21972e-06	0.000228127	9.03902e-05	0.000101817	0.00011186	0	0.00108798	0.000677064	0.000164181	4.26657e-06	2.37429e-06	0
Angola_Other	11	0.000161535	9.61132e-05	0	4.11581e-05	4.26707e-06	0.000111294	1.85622e-05	0	4.50567e-05	3.69904e-05	5.28756e-05	1.6179e-05	1.67175e-05	2.73178e-05	1.50254e-05	4.58353e-05	0.000418019	0.000119032	4.95233e-06	0.000596284	0.000217319	0	9.27672e-05	0	0.00123921	0.000132942	0.00064181	0	0.000143618	6.8576e-05	2.58592e-05	3.70695e-06	5.98901e-05	0	0	5.86215e-07	0.000194568	0.000242761	9.87891e-05	0.000327554	0.000191646	3.88825e-05	0.00131937	0.00514137	0.000894168	1.26544e-05	7.30909e-05	0
Angola_Mixed	20	0.00274276	0.00325795	0.00024416	0.000686275	0.00157799	0.00107836	0.00219943	0.000308926	0.0014136	0.000313646	0.0014466	0.000726628	0.00181079	0.00105314	0.00123117	0.000310909	0.00115838	0.00109783	0.000663503	0.00115072	0.00147133	8.7548e-05	0.000734834	6.94525e-05	0.00331531	0.00169708	0.00200918	0	0.00105506	0.000411075	3.68243e-05	0	0.000158455	0.00052825	0	4.69831e-05	0.000174591	0.000189995	7.24247e-05	0.000492939	0.000431227	0.00015351	0.0239521	0.00549392	0.000661284	1.67647e-05	0	0
Argentina_British	55	0.0397208	0.0498469	0.0361701	0.0590442	0.0472809	0.0634461	0.0740788	0.0674378	0.0287877	0.0249656	0.0678365	0.0073387	0.0419624	0.0126179	0.0793522	0.00267013	0.00887403	0.00792356	0.0149416	0.0621633	0.059641	0.0341605	0.0373345	0.000233379	0.00911016	0.000989169	0.00116203	0.000974584	0.000128932	0.000123503	4.75187e-06	0.000842136	0.00140777	0.00182832	0.00201893	0.000101754	0.00014767	0.000807905	6.77069e-05	0.00668722	0.000380784	2.50139e-05	0.00114798	0.0109975	0.00134517	0.000848854	2.86795e-06	0.000182011
Argentina_White	67	0.0190578	0.0104288	0.00228426	0.00670876	0.00448141	0.0121842	0.0128631	0.0105969	0.00499962	0.00379121	0.00307368	0.0020903	0.00421332	0.00489172	0.00607371	0.000923729	0.00356247	0.000870864	0.00272202	0.00650213	0.00482603	0.00124478	0.014744	0.00258759	0.0553686	0.00495721	0.0266867	0.0184684	0.00423238	0.00314451	0.00161024	0.000977317	0.0044263	0.0327783	0.00225638	0.00850079	0.013302	0.0117513	0.00138952	0.00702281	0.0324801	0.0229211	0.175769	0.0441292	0.00841263	0.0059748	0.00410983	0.0053459
Australia_British	440	0.0356557	0.0679077	0.0301083	0.0396878	0.040255	0.0791748	0.0534453	0.0742253	0.0326318	0.0270869	0.034698	0.0151003	0.032424	0.0203663	0.0675238	0.00841664	0.0153722	0.00832799	0.0175247	0.0331932	0.0630991	0.0547426	0.0697321	0.000561625	0.00133096	0.000760446	0.00132084	0.000468624	0.00044627	0.000258727	3.84815e-05	2.64309e-05	0.00124374	0.00135265	0.000895319	0.00032184	0.00152767	0.00205667	0.000410491	0.00735961	0.00211285	0.000532407	0.000487121	0.0131566	0.00168204	0.000487415	7.67363e-05	0.000554318
Australia_White	432	0.0324883	0.0541365	0.0184799	0.026983	0.0259432	0.0568969	0.0511349	0.0432927	0.027384	0.0190472	0.0316869	0.0110843	0.0252344	0.00891828	0.0367066	0.0110523	0.0179715	0.00698499	0.0136843	0.0375985	0.0516355	0.0481634	0.153389	0.000554072	0.0011255	0.00123918	0.00128589	0.00299742	0.000516638	0.000998162	0.00219537	0.000653737	0.00583732	0.0067346	0.00172668	0.0080326	0.00424207	0.00821495	0.000645075	0.00906337	0.0189125	0.00312905	0.00247042	0.0182409	0.00264778	0.00299981	0.00101216	0.00264085
Australia_Irish	36	0.015806	0.028171	0.0123666	0.0157413	0.00811213	0.0327114	0.0346948	0.0267957	0.00840561	0.0124556	0.0148938	0.00930988	0.019386	0.012514	0.0243635	0.00296649	0.0174861	0.00515651	0.0133673	0.0315893	0.0543086	0.043854	0.499839	0.000496214	0.00115547	0.0014456	0.000594676	9.33301e-05	0.000452747	0.000338776	3.53487e-06	0	0.000605737	0.000130234	0.000106279	0.000269967	0.000423682	0.00414898	0.00015847	0.0105113	0.00218517	0	0.000850436	0.00840332	0.00126615	0.000907227	3.55224e-05	1.36866e-05
Austria_British	58	0.042387	0.0482231	0.0258609	0.0149218	0.030735	0.0470216	0.0644194	0.0793692	0.0284949	0.0394812	0.0125541	0.0376345	0.0207081	0.0200907	0.0446778	0.00240583	0.00657151	0.00225993	0.0178853	0.0152327	0.0147446	0.0199268	0.0360683	0.000776893	0.000928501	0.00191589	0.00742218	0.00582557	0.00026487	0.00183313	0.0119169	0.00157051	0.0123502	0.00483117	0.0039782	0.0206121	0.00312729	0.0257806	0.00224561	0.00501208	0.0979705	0.000883464	0.00328009	0.0244145	0.00928439	0.0152538	0.00101134	0.00612246
Austria_White	138	0.0284347	0.0169239	0.00755899	0.00996121	0.0104811	0.00816995	0.0212742	0.00552918	0.00961046	0.00240637	0.00799708	0.00479378	0.00541228	0.00141616	0.0179527	0.00110235	0.00365058	0.00216588	0.0062899	0.00503091	0.00707432	0.00217395	0.00667793	0.00499634	0.00135271	0.00338603	0.0123392	0.0082846	0.00132689	0.0038885	0.0142828	0.00254433	0.0388538	0.00348716	0.018749	0.0974937	0.00900585	0.02762	0.00263379	0.0072715	0.187069	0.00049105	0.00108656	0.11127	0.0154852	0.0410667	0.000673935	0.0142715
Barbados_British	13	0.0350862	0.159549	0.0183974	0.013283	0.0165147	0.058205	0.0632463	0.0946433	0.063917	0.0169238	0.0502946	0.00545613	0.0356362	0.00681977	0.0959535	0.00334103	0.0133717	0.00600299	0.00829931	0.0330006	0.0201517	0.0272913	0.0497457	0.000108798	0.00206096	0.000408079	0.000407936	0	1.63637e-05	0.000600445	3.08643e-06	1.76208e-05	0.00127923	8.26421e-05	0.00158522	3.95169e-05	1.44526e-05	0.000571551	2.85716e-05	0.0145508	0.00180754	0	0.00109693	0.0170536	0.000497795	1.28122e-05	0	0
Barbados_Caribbean	230	0.00813211	0.00963075	0.00120116	0.0028452	0.00419252	0.00423835	0.0086226	0.004762	0.00464505	0.00280452	0.00437616	0.00329619	0.00484216	0.00293451	0.00650439	0.00095443	0.00202242	0.00111907	0.00149217	0.00550427	0.0033634	0.00135396	0.00471304	1.1436e-05	0.000617235	0.000462049	0.000886378	3.27477e-05	0.000271058	0.000165013	2.03167e-05	1.14237e-05	0.000148574	0.000308495	0.000126593	8.29379e-06	0.000172551	9.7937e-05	0.000136819	0.00141982	5.17382e-05	6.38408e-05	0.000599453	0.00566844	0.00051619	2.89464e-05	3.02127e-05	1.37326e-05
Barbados_Other	21	0.0169517	0.0101419	0.0019607	0.00308208	0.00294449	0.00343639	0.0190308	0.0068427	0.00592672	0.00517617	0.0161978	0.00419981	0.00542659	0.00459579	0.0100153	0.00204952	0.00238832	0.00125048	0.00406202	0.00623227	0.00182338	0.00422424	0.0103263	3.80697e-05	0.00102784	0.000508453	0.000602353	2.78398e-05	0.000194448	0.000225374	1.55153e-06	2.17001e-06	9.12908e-05	0.00029509	4.61559e-05	0	0.000143266	2.4201e-05	5.92371e-05	0.00526548	2.08537e-05	5.48203e-05	0.000355879	0.00883312	0.000646324	0	0	2.41431e-05
Belgium_British	43	0.0392902	0.0476853	0.0242069	0.0219579	0.068637	0.0494337	0.0982921	0.0611801	0.0202567	0.0207743	0.025453	0.00798897	0.00849598	0.0145312	0.0272959	0.00270993	0.00464188	0.00726084	0.0229757	0.0470107	0.0336843	0.0387766	0.0650426	0.000579512	0.00135152	0.00219566	0.00167649	0.000792306	0.000301564	0.00108533	0.000144766	8.37801e-05	0.000854792	0.0050667	0.00713502	0.000781345	0.00108335	0.00237208	0.00138734	0.00723827	0.0096759	0.00551779	0.00709236	0.0458395	0.00301865	0.00279954	8.70461e-05	0.0114317
Belgium_White	114	0.0568191	0.025277	0.0122649	0.0132344	0.0152967	0.0127398	0.028634	0.00918863	0.0148357	0.0034028	0.00690168	0.00279112	0.00986445	0.00145567	0.018447	0.000912391	0.00228694	0.00226387	0.0109908	0.010996	0.00790871	0.00313548	0.00950779	0.0222814	0.00305394	0.00225528	0.00654466	0.00467099	0.000753015	0.000550948	0.000123142	0.000152103	0.0022917	0.00403512	0.01881	0.0094214	0.00277044	0.00444279	0.000312611	0.00809459	0.00724011	0.00523184	0.0055658	0.075102	0.00496962	0.00500359	0.000650501	0.000799332
Brazil_British	32	0.0481961	0.0622878	0.0167313	0.0323137	0.0385711	0.036204	0.0787434	0.10521	0.0458682	0.0292433	0.0187564	0.0274699	0.022621	0.0132688	0.0816496	0.00572531	0.00719798	0.00396715	0.0271243	0.0379854	0.0431672	0.0162523	0.051097	0.00324658	0.00189479	0.000786393	0.000553764	0.000811902	0.000849111	0.000437182	5.21845e-05	2.79388e-06	0.00111304	0.00174509	0.00148792	0.00054644	0.000934978	0.0055984	0.000192409	0.00988099	0.0250333	0.00142416	0.000328596	0.0108945	0.00185266	0.000704143	1.84196e-05	0.000516407
Brazil_White	146	0.0117393	0.00755956	0.00102704	0.0037699	0.00791927	0.00486441	0.00727806	0.00219264	0.00497673	0.00255136	0.00524783	0.00262171	0.00419666	0.00189312	0.00311288	0.000790971	0.00247683	0.00114483	0.00112435	0.00539804	0.00600895	0.000842768	0.00243951	0.00537786	0.00910246	0.00605945	0.0229769	0.0446763	0.00189204	0.0013772	0.00168682	0.0019963	0.00802645	0.0120428	0.000694244	0.00492676	0.0103618	0.00511184	0.000920008	0.00461137	0.017825	0.0116937	0.0501455	0.0297265	0.00766241	0.00821175	0.000588415	0.00277345
Brazil_Other	49	0.00803522	0.00274702	0.000204771	0.00101866	0.00255727	0.00190115	0.00183916	0.00114092	0.00161321	0.00145596	0.00286381	0.00186955	0.00313896	0.00161758	0.00269389	0.00142473	0.00166398	0.000646125	0.000498351	0.00126822	0.00207031	0.000182797	0.0034198	5.27119e-05	0.00631439	0.00276558	0.00413488	0.000902316	0.0012275	0.0011247	0.000281792	0.000734005	0.00111938	0.00216218	5.86794e-05	0.000115178	0.00268116	0.00121114	0.000884708	0.00174781	0.0008084	0.00432451	0.0308311	0.0127679	0.00168124	0.000204205	0.000188382	8.93048e-05
Brazil_Mixed	33	0.0101867	0.00316347	0.000385521	0.00117636	0.00139032	0.00168144	0.00750506	0.00140246	0.000874182	0.00118264	0.00275184	0.00142304	0.00248532	0.00151239	0.00246863	0.000405435	0.00191956	0.00124409	0.00202839	0.00335674	0.00887461	0.000815839	0.00352678	0.000840798	0.00579038	0.00310781	0.0112135	0.00783437	0.00192566	0.000625902	8.13037e-05	0.000179904	0.00293591	0.00375202	0.000144863	7.18162e-05	0.00263821	0.000630051	0.000417004	0.00177845	0.000210223	0.00333209	0.0444261	0.0134454	0.00262497	7.43304e-05	3.24128e-05	4.98817e-05
Bulgaria_White	66	0.000687018	0.000392076	3.03145e-06	0.000110964	5.743e-05	0.000230269	0.000165719	4.89484e-05	6.52183e-05	4.22941e-05	0.000386078	0.00094771	3.27865e-05	0.000500852	0.000242622	1.89634e-05	0.000179474	0.000848845	5.56898e-06	0.000501363	0.000429715	3.40211e-06	0.000108807	0	0.000843025	0.00309562	0.00237968	8.12622e-05	0.00566508	0.0104992	0.0402134	0.387953	0.119119	0.0155663	6.3078e-06	0.000164682	0.105233	0.0194911	0.00711376	0.00105278	0.0818997	0.0002502	3.96353e-05	0.0138107	0.0969435	0.00159197	0.00307455	0.00112896
Cameroon_African	37	6.22455e-05	7.92356e-05	1.92771e-06	9.26902e-06	6.21633e-06	1.48784e-05	9.14464e-05	3.51216e-05	2.28533e-05	2.60876e-05	7.08907e-05	4.84294e-05	2.70783e-05	7.69512e-05	8.41781e-05	1.9758e-05	0.000147459	2.7921e-05	2.0081e-05	4.78038e-05	2.52484e-05	1.97394e-07	5.85586e-05	0	7.43409e-05	0.000784734	7.18355e-05	0	0.000181171	1.84567e-05	4.04106e-06	2.22421e-06	4.18403e-05	0.00016155	1.01206e-06	0	8.08606e-06	4.57185e-05	4.61846e-05	4.88062e-05	9.44468e-06	0	7.23623e-05	0.00129443	0.000194032	3.5313e-07	0	0
Canada_British	401	0.0328973	0.0599282	0.0233991	0.0461114	0.0366605	0.0704046	0.0537975	0.0772166	0.036446	0.0299145	0.0383167	0.0174538	0.0260218	0.0219385	0.0691449	0.00470435	0.00914286	0.00819385	0.0190167	0.0429662	0.0716611	0.0576818	0.0593065	0.000922927	0.00141146	0.000862038	0.000835727	0.000568749	0.000402378	0.000248528	0.000201266	0.000154246	0.000691851	0.00114824	0.000902195	0.000340474	0.000753991	0.0027965	0.000229585	0.00723419	0.00526535	0.000450694	0.000712865	0.0154637	0.00108702	0.000797475	0.000242966	0.000620665
Canada_White	297	0.0321247	0.0425798	0.0169605	0.0222084	0.027738	0.0473841	0.03654	0.0270395	0.037991	0.0130051	0.0376834	0.0102826	0.0224383	0.00904189	0.0269971	0.0046946	0.00779273	0.00720831	0.0138846	0.0337067	0.0649119	0.0542797	0.075148	0.0407504	0.00371639	0.00227812	0.00482188	0.00323188	0.000822246	0.00124203	0.00525391	0.00129404	0.0047943	0.00891931	0.00481402	0.00536164	0.00317884	0.0110327	0.000613107	0.0132143	0.0362993	0.00227744	0.00592889	0.0369296	0.00426892	0.00451347	0.00123106	0.00331986
Canada_Irish	13	0.010255	0.028541	0.00558801	0.00786875	0.025337	0.0942117	0.0114035	0.0214009	0.00376677	0.00847504	0.0276004	0.00479513	0.00737024	0.0092679	0.0244765	0.00356358	0.00395578	0.00957453	0.00311045	0.05802	0.0649921	0.13179	0.303994	0.00575773	0.000896601	0.000405383	0.00549759	0.00470932	0.000226283	0.00179835	0.000552741	6.08358e-05	0.00197007	0.00258664	1.69308e-05	0.000829984	0.00416407	0.00734846	0.000317862	0.00188144	0.0318766	0.000497367	0.0161259	0.0115987	0.00119611	0.000161408	0	0.000243438
Caribbean_British	113	0.0337628	0.070863	0.0375655	0.0483713	0.0296129	0.0749585	0.0666757	0.0736474	0.0243553	0.0324162	0.0395433	0.0112818	0.0281769	0.017543	0.0638289	0.00535916	0.00860439	0.00640819	0.0246108	0.0347269	0.0635459	0.0471946	0.0338692	0.00232487	0.00211801	0.000805259	0.00115871	0.000615075	0.000367954	0.000278205	0.00030454	7.42182e-05	0.00071641	0.00176333	0.00191451	0.000501134	0.00117925	0.00227963	0.000478384	0.0059082	0.00658744	0.00220833	0.00485397	0.0163507	0.000971636	0.00309617	0.000110538	0.00357438
Caribbean_White	26	0.053413	0.050308	0.012509	0.0241564	0.0213417	0.0252256	0.0342072	0.0450861	0.0513408	0.024429	0.0285289	0.0199764	0.0227978	0.00815466	0.0179253	0.00340261	0.00944781	0.00351316	0.0226915	0.0113771	0.0361606	0.0203153	0.0412884	0.0483775	0.00749241	0.00388336	0.00536365	0.00552397	0.000729552	0.000427267	2.92442e-05	6.61115e-05	0.00207222	0.0243139	0.00342549	0.000885675	0.00414382	0.00217878	0.000580744	0.00485026	0.00151016	0.00452051	0.0654113	0.0453058	0.00486891	0.000677865	0.000106813	0.000614944
Caribbean_Caribbean	2044	0.00577879	0.00643678	0.000844874	0.00256353	0.00337839	0.00569623	0.00559179	0.00335995	0.0028396	0.00173636	0.00737248	0.00185292	0.00291428	0.00168602	0.00434495	0.000758127	0.00147787	0.00150978	0.00161138	0.00675242	0.0077819	0.00298722	0.00635816	6.2863e-05	0.000909758	0.000544436	0.00105521	0.000122394	0.000429197	0.000287903	2.91701e-05	2.93563e-05	0.00019484	0.000552981	9.4653e-05	1.69639e-05	0.000167668	0.000175656	0.000198582	0.00155592	0.00013194	8.43285e-05	0.0015122	0.00646262	0.000543777	4.96608e-05	2.36322e-05	1.57649e-05
Caribbean_Other	279	0.00581017	0.00692217	0.00143586	0.00274617	0.00307343	0.00443085	0.0043457	0.00382004	0.00317071	0.00205366	0.00636178	0.0022495	0.00260468	0.00120188	0.00283531	0.000497526	0.00155359	0.000951586	0.00158067	0.0053413	0.00551852	0.00236348	0.00403389	0.000227774	0.00120677	0.000537023	0.000834172	7.13981e-05	0.000597829	0.000294228	4.25614e-05	6.59409e-05	0.000244241	0.00174362	0.000410772	7.3287e-05	0.000754035	0.000101253	0.00017854	0.00179828	0.000541771	0.000269999	0.00517064	0.00513215	0.000598614	0.000204237	0.000157371	0.000171901
Caribbean_Mixed	103	0.0282172	0.0195654	0.00472292	0.0110636	0.00958244	0.0166448	0.017825	0.0118376	0.0136906	0.00592754	0.0219396	0.00603832	0.0128725	0.00336838	0.0081992	0.00171899	0.00376007	0.00276829	0.003679	0.0212109	0.0243647	0.0156094	0.0209996	0.00183079	0.00339694	0.00125936	0.00222348	0.000378312	0.000671691	0.000517144	0.000379904	6.23786e-05	0.000767314	0.00122372	0.000800816	0.000174696	0.00154727	0.000405725	0.000318585	0.00334874	0.00555908	0.000847187	0.00840828	0.0127559	0.0011379	0.000279716	5.95987e-05	0.000162122
Caribbean_Indian	22	9.09745e-06	5.23877e-05	6.90886e-06	4.55309e-05	3.94947e-06	1.32526e-05	2.22329e-05	2.21442e-05	5.75323e-06	2.71476e-05	5.55749e-05	0.00010203	1.92003e-06	0.000367875	1.28719e-05	0	5.48378e-05	8.31256e-05	0	2.03575e-05	2.22862e-05	8.8e-07	3.7895e-06	0	0.000452827	0.00021135	0	0	9.78631e-05	4.15179e-05	0	0	0	4.86963e-06	0	0	0	3.57546e-05	0.000279062	4.92675e-05	1.87762e-05	0	0	4.80415e-05	5.96154e-05	0	0	0
Caribbean_Asian	10	3.1147e-06	0	0	0	0	0	0	0	0	0	2.13464e-06	0.000430041	0	0.000219323	0	0	1.85579e-05	5.79078e-05	0	0	3.75167e-06	0	3.16947e-05	0	0.000183124	0.000357246	0	0	0.000425994	8.32529e-05	1.42736e-05	0	5.74143e-05	7.91765e-05	0	0	0	0.000680707	0.000413838	2.09746e-05	1.52221e-05	0	0	3.82325e-05	5.15973e-05	0	0	0
Channel Islands_British	116	0.0591154	0.0674818	0.0503885	0.0299945	0.0258536	0.0298763	0.067401	0.0396217	0.0854452	0.0411895	0.0106679	0.0128348	0.0508956	0.00925852	0.0233642	0.014824	0.01922	0.00493892	0.0175215	0.0202725	0.0282909	0.0329083	0.0756304	0.0106906	0.00388204	0.0025015	0.00246066	0.000264149	0.000450705	0.000486836	0.000157749	2.98145e-05	0.0023181	0.00141176	0.00394362	0.00212058	0.00170079	0.00221428	0.000362084	0.0113549	0.00444688	3.97326e-06	0.00435332	0.0544802	0.00247333	0.000196684	0.000165872	0.000835304
Chile_British	15	0.0109749	0.0420044	0.00554359	0.0470846	0.025899	0.017634	0.0258509	0.14726	0.0493956	0.0557253	0.0237799	0.00985857	0.0177604	0.0176074	0.161806	0.00141754	0.00482797	0.00678006	0.0224715	0.0516	0.0511579	0.0248114	0.0341082	0.000653321	0.00119823	0.002275	0.00311587	0.00424963	0.00067516	0.000704532	2.73177e-05	0.0006393	0.00362505	0.000638697	0.000157065	5.45646e-05	0.000457046	0.00448141	0.000986779	0.00408953	0.00362355	6.18388e-05	0.00110951	0.0168131	0.00302901	0.000417923	4.88116e-05	0
Chile_White	23	0.00837096	0.0049615	0.0179776	0.010062	0.00415954	0.00213206	0.014913	0.00175327	0.00302164	0.00229698	0.00152261	0.00114036	0.00182663	0.00255246	0.00457476	0.000990389	0.00356188	0.00125673	0.00130039	0.00852802	0.00166786	0.00010141	0.00262381	0.00108932	0.0307088	0.000955448	0.00947445	0.00149148	0.00276225	0.00143108	0.00938434	0.000410041	0.0217763	0.00707623	0.000132381	6.38352e-05	0.00173993	0.0141664	0.00318949	0.00243941	0.0176129	0.0042915	0.320144	0.0441279	0.00223233	0.00488916	0.000329291	0.00767313
Chile_Other	40	0.0111083	0.00343246	0.000268765	0.000712088	0.00128204	0.00313102	0.00203659	0.000690291	0.00244348	0.000865978	0.00214596	0.000475437	0.00333312	0.00090238	0.00157967	0.000279847	0.00161897	0.000862333	0.000440974	0.00192645	0.00194131	0.000276141	0.00126326	0.000322881	0.0297958	0.00226989	0.00506196	0.000546362	0.00264174	0.0011084	0.000240577	0.000206603	0.00142738	0.00815391	3.12491e-05	4.02541e-05	0.00205407	0.000895976	0.00100686	0.00163487	0.00469174	0.00452947	0.250277	0.0161554	0.00222512	0.00019104	0.00189462	1.5867e-05
China_British	32	0.0590181	0.0696026	0.0229553	0.0370884	0.0503767	0.0933334	0.0846138	0.0557312	0.0234163	0.026894	0.0534714	0.00837883	0.0182528	0.00652347	0.0755346	0.0245192	0.00544702	0.0123578	0.0257247	0.0271908	0.0584071	0.0372841	0.0300995	0.00158076	0.00171318	0.00155352	0.000154577	0.000239173	7.35425e-05	0.000510591	4.38736e-05	3.06049e-05	0.000407868	0.000120209	0.000159466	0.000640237	0.000616043	0.00135084	0.000116942	0.00855878	0.00325751	0	1.22225e-05	0.0234103	0.000373203	2.4847e-05	0	0
China_Chinese	363	6.12536e-05	4.11588e-05	8.81715e-07	4.91307e-06	3.6996e-05	6.43148e-05	0.000117279	1.84488e-05	3.27823e-06	1.08808e-05	7.44048e-05	0.000171692	1.21799e-05	9.16212e-05	5.52824e-05	4.29756e-06	6.64832e-05	0.00010938	1.8819e-06	9.4518e-05	3.86301e-05	3.78017e-06	0.000180451	0	0.000139708	0.000237749	4.67688e-05	3.50113e-07	0.000435636	0.000222159	7.637e-06	1.32901e-06	7.18777e-05	3.60318e-05	5.58169e-07	0	9.81724e-06	8.20592e-05	0.000113695	8.15154e-05	2.58153e-05	1.12945e-06	1.53909e-06	0.000681215	0.00033501	1.23924e-06	2.45351e-06	1.73208e-07
Colombia_British	12	0.0666147	0.0474662	0.0184879	0.0095902	0.00705506	0.0504949	0.0655389	0.169715	0.0554209	0.00200777	0.058202	0.005107	0.0126599	0.0380163	0.0253723	0.00277194	0.0129084	0.0209565	0.00604824	0.0892485	0.0973885	0.0298472	0.0767371	0	0.00101474	0.000105643	1.03038e-05	0	8.07424e-06	1.97867e-05	0	0	2.04481e-05	3.50903e-05	5.06002e-05	0	0	0.000467557	1.19662e-05	0.00962327	0.000130158	0	1.25291e-05	0.0103477	0.000255434	0	0	0
Colombia_White	71	0.00324442	0.00375796	0.00147461	0.00288547	0.00215651	0.00458044	0.00263707	0.00352356	0.00216086	0.00154501	0.00467927	0.00255736	0.00379143	0.0012552	0.012454	0.000747253	0.00177564	0.00107001	0.0018552	0.00455221	0.00307375	0.00191	0.00886691	0.00200128	0.0416325	0.00384403	0.0033294	0.000571935	0.00140018	0.00103972	0.000359702	8.2355e-05	0.00247832	0.00419937	6.02952e-05	0.000198546	0.00140369	0.00148345	0.000577611	0.00129698	0.00131142	0.00102463	0.308407	0.0184442	0.00170761	0.000169417	5.73407e-05	0.00029922
Colombia_Other	127	0.00175504	0.000977787	7.08014e-05	0.000276711	0.000498231	0.000859794	0.00104643	0.000500022	0.000407269	0.000567258	0.0019618	0.00120163	0.000525987	0.000894174	0.000825839	0.000129457	0.00100914	0.000670546	6.55334e-05	0.0013633	0.000944693	0.000259721	0.00141585	7.58122e-05	0.0333121	0.00256525	0.00365539	0.00016217	0.00246448	0.000477924	8.69022e-05	0.000152565	0.000638302	0.00380674	8.18221e-06	8.41145e-06	0.0016011	0.000652338	0.000857255	0.000941986	0.000328855	0.00167588	0.242069	0.00912295	0.0021364	9.86497e-05	0.000108104	5.56707e-05
Colombia_Mixed	18	0.00161324	0.00103206	7.36424e-05	0.00424069	0.000864939	0.00144791	0.00233675	0.000281666	0.000570367	0.000823153	0.00126713	0.00294259	0.000756377	0.000910916	0.000502028	0.000541313	0.00147406	0.000111422	0.00018484	0.000774467	0.000694006	0.000200485	0.000635464	0.000267448	0.024527	0.00147547	0.00506806	0.00049776	0.00194459	0.00070339	0.000198337	7.54537e-05	0.00189382	0.00341198	0	1.1457e-05	0.000419423	0.000411771	0.000732083	0.000637582	0.00117631	0.000435167	0.212276	0.0321842	0.000748209	4.51127e-05	3.16113e-05	2.30953e-05
Congo_British	10	0.14018	0.0502698	0.09846	0.047943	0.011305	0.0251633	0.0854361	0.0673806	0.0246183	0.0248996	0.0180652	0.0190021	0.0380596	0.00559493	0.080221	0.00357797	0.00182405	0.00173669	0.0213428	0.045939	0.0509129	0.047599	0.0130391	1.40279e-05	0.00190296	0.000132196	6.25121e-05	1.62475e-05	0.000142221	0.000121309	1.51063e-05	0	0.000429248	5.39902e-06	0.000351543	0.000154076	4.86506e-05	0.00019036	2.47261e-05	0.00449101	0.00111702	0	0.000137381	0.0260336	0.000744137	3.4104e-05	1.16758e-05	0
Congo_African	118	6.84707e-05	2.33398e-05	9.15673e-07	2.09012e-05	1.44719e-05	1.91919e-05	3.58638e-05	2.46836e-05	1.11542e-05	1.87061e-05	0.000108297	4.07873e-05	3.48726e-05	1.71061e-05	3.5212e-05	1.23817e-05	0.00010783	1.43648e-05	5.94714e-06	5.70514e-05	3.98934e-05	2.58488e-06	3.86816e-05	0	4.8599e-05	0.000246833	5.16064e-05	5.94915e-07	0.000169007	4.34649e-05	1.43079e-06	1.47903e-05	1.08922e-05	4.1256e-05	0	0	3.89535e-06	2.47214e-05	2.81847e-05	6.85957e-05	9.158e-06	1.36243e-06	7.48816e-05	0.000502803	0.000177648	5.13882e-07	1.68579e-05	5.86109e-06
Congo_Other	24	2.36734e-05	2.29885e-05	1.16076e-06	1.62477e-05	2.88224e-07	5.83344e-06	2.87086e-05	4.53512e-06	1.83192e-05	1.09255e-05	0.000110772	6.69358e-05	1.32488e-05	3.93512e-05	1.94098e-05	1.68657e-05	0.000135374	4.92693e-05	1.24948e-05	2.82773e-05	1.68485e-05	4.83702e-06	8.18685e-05	0	8.23677e-06	0.000184959	9.72274e-05	0	7.62256e-05	4.04381e-05	1.68885e-06	6.04417e-06	9.6909e-06	2.13235e-05	0	0	6.46017e-07	2.7452e-05	2.05188e-06	1.84849e-05	6.27041e-06	1.62831e-06	7.01199e-05	0.000364799	5.89658e-05	5.55413e-07	6.49601e-06	0
Cyprus_British	177	0.0329367	0.0537703	0.0347039	0.0397174	0.0312183	0.0491891	0.0434659	0.0789983	0.0284932	0.0328248	0.0187568	0.0162513	0.0248126	0.0183488	0.0744195	0.00542794	0.0100203	0.00480172	0.0240929	0.0326453	0.0306283	0.0275422	0.0389542	0.000107844	0.000958284	0.00179463	0.00188406	0.000287711	0.00187914	0.000464787	0.0002342	0.00112105	0.00232655	0.0979429	0.00057545	0.000176588	0.00622006	0.00146806	0.000758226	0.00504576	0.00402316	0.00533416	0.00096968	0.012441	0.00588256	0.000411978	0.000250613	0.000291719
Cyprus_White	96	0.00130867	0.000479277	8.66213e-06	0.00160974	0.00040249	0.000408856	0.00177373	0.00652835	0.000380058	0.000166836	0.000464507	0.000485292	0.000153068	0.000572998	0.00048128	0.000158226	0.000473542	0.000720441	0.00192967	0.000732167	0.000234857	2.02018e-05	0.000242774	1.52526e-06	0.00113754	0.00628369	0.00446662	0.000613351	0.00665191	0.00191772	0.000179129	0.00289229	0.00522355	0.556721	1.30751e-05	1.29856e-05	0.031312	0.000926943	0.00208955	0.000608015	0.000802914	0.00965911	0.00112505	0.0297263	0.0205867	0.000200291	0.000767579	3.26557e-05
Cyprus_Other	44	0.000470497	0.000842764	0.00135218	0.000136016	6.42908e-05	0.000527806	0.000830678	9.82151e-05	0.00619208	0.000173545	0.00595351	0.00118226	4.70281e-05	0.000648929	0.000524183	2.07102e-05	0.000694959	0.000443047	6.88067e-05	0.000697624	0.00300163	0.000118644	0.000370142	4.8826e-06	0.00159218	0.0041489	0.00581532	0.00016505	0.0094541	0.00229624	0.000153006	0.00369091	0.00647621	0.541834	2.03554e-05	3.93033e-05	0.0280136	0.0020598	0.00127841	0.00100972	0.000507275	0.00640786	0.00121198	0.0338786	0.0232762	4.53628e-05	0.00181659	3.11911e-05
Czech Republic_British	13	0.0124773	0.0107518	0.00401935	0.019232	0.0203861	0.0370006	0.0123459	0.0377863	0.00929581	0.00188759	0.00754821	0.00122686	0.00124745	0.00495817	0.0141541	0.000521269	0.00166214	0.00179664	0.00750815	0.00764798	0.0161063	0.00840181	0.0108384	4.14645e-05	0.00203508	0.000687906	0.00354243	0.000593587	0.000364143	0.00212069	0.00367434	0.000412246	0.00698139	0.0157895	0.00462549	0.082435	0.000524899	0.0104847	0.00081644	0.00601113	0.413532	0.00106734	0.00518404	0.0225374	0.00692975	0.0139321	0.000416208	0.0174455
Czech Republic_White	111	0.0174034	0.0080763	0.00121476	0.00346496	0.00571878	0.00369453	0.012367	0.00533987	0.00563874	0.00157763	0.00462422	0.00183342	0.0071569	0.00189891	0.00749752	0.000905174	0.0017665	0.00134386	0.00221968	0.0041525	0.00132181	0.000667002	0.00263048	0.000119643	0.000839681	0.00159101	0.00229787	0.000840097	0.00133328	0.00350881	0.0233919	0.0135324	0.0300957	0.00886384	0.0059311	0.144853	0.00435573	0.0475572	0.00177581	0.00425998	0.410942	0.00198552	0.0018851	0.0480871	0.0128811	0.0243599	0.00135822	0.00840531
Denmark_White	221	0.0226554	0.014695	0.00358779	0.0108935	0.0085789	0.00963475	0.0214925	0.00633319	0.00649599	0.00155321	0.00503236	0.00207692	0.00560302	0.00115047	0.016875	0.000866926	0.00296824	0.00245535	0.0043593	0.00804318	0.00273591	0.000724342	0.00125696	0.000263289	0.000499904	0.000470282	0.000638002	0.000325791	0.000247895	0.000609891	0.000161109	8.53581e-05	0.00105667	0.00200267	0.0122506	0.012882	0.000418368	0.0167665	0.000554782	0.0345235	0.0120213	0.000171303	0.000701758	0.0164323	0.00146862	0.000789561	0.000241389	0.000660357
Egypt_British	156	0.0299886	0.0462175	0.0184338	0.0378991	0.0288598	0.0597114	0.0355617	0.0526234	0.0240794	0.0314665	0.0329468	0.0246155	0.0193426	0.0185498	0.0617815	0.00554546	0.0082152	0.00494938	0.013202	0.0358296	0.0415585	0.034473	0.0513468	0.000490189	0.00136318	0.00181764	0.00502747	0.000828387	0.00154573	0.000622356	0.000491189	0.000756807	0.00426909	0.0200852	0.000935304	0.000169099	0.0225158	0.00274784	0.000303806	0.00601422	0.00439968	0.030096	0.00708989	0.017897	0.00815975	0.00132392	0.000687212	0.00190858
Egypt_White	50	0.00541098	0.00703319	0.000767206	0.00247386	0.00273001	0.0016216	0.00401196	0.00207653	0.00269131	0.00387493	0.00786789	0.0022346	0.000683202	0.00923253	0.00388919	0.0007312	0.00082318	0.000925717	0.000305819	0.000957733	0.0144096	0.00225688	0.00329407	0.000507019	0.00169482	0.00487055	0.0066977	0.00220879	0.0192589	0.00111989	0.00132797	0.00974459	0.00784529	0.149761	2.38473e-05	0.00182805	0.0794949	0.00643681	0.001166	0.000813503	0.0168013	0.0372604	0.0145175	0.0297883	0.0220839	0.00274688	0.00293939	0.00205614
Egypt_Other	90	0.000187096	9.08028e-05	2.27968e-06	3.70058e-05	0.000187971	0.000112669	0.00175856	0.000100272	0.000377666	5.76792e-05	0.000200805	0.000401872	9.59585e-05	0.000794966	0.000241094	2.28706e-05	0.000471948	0.000426703	8.59865e-06	0.000260745	0.000109295	5.84333e-05	0.00233555	0	0.000896286	0.00515659	0.00362165	0.000283223	0.00772251	0.000337173	0.000217976	0.00189197	0.002232	0.0573011	4.99072e-06	0	0.00508606	0.000787739	0.00053558	0.000311784	0.000741727	0.0054053	0.00253738	0.0133043	0.00733622	0.000191196	0.000294087	3.39483e-05
Eritrea_African	30	0	1.39797e-06	0	0	5.62695e-06	3.0212e-06	3.12819e-05	2.44725e-06	0	0	7.03644e-05	0.000122903	0	0.000168452	1.10308e-05	0	0.000102771	0.000217799	0	0.000133463	3.36001e-06	7.13963e-07	1.20214e-05	0	0.00052818	0.000881459	6.46918e-05	0	0.000682019	0.000135775	2.96408e-06	2.09444e-05	0.000764459	0.00292233	0	0	9.83864e-05	2.16619e-05	4.66164e-05	9.78936e-06	4.09594e-05	7.78585e-05	8.53737e-07	0.00124054	0.000928006	0	4.01427e-06	0
Eritrea_Other	13	4.71917e-05	2.28217e-05	7.66556e-06	0.000466552	0.00026517	0.00083436	0.00137491	0.00125265	0	5.36756e-06	5.28657e-05	8.55678e-05	7.2243e-05	0.000178837	0.000160828	0	1.21146e-05	0.000616384	0	0.000695565	0.00119427	1.38776e-05	9.21061e-05	0	0.000168596	0.00159012	0.000996452	0.00366092	0.00252475	6.47027e-05	0	4.95772e-06	8.85232e-06	0.0111709	0	5.22378e-06	1.36286e-05	5.86597e-05	9.84775e-05	8.962e-05	3.31683e-06	0.000138988	5.21431e-05	0.00735383	0.000403036	3.51848e-05	0	0
Ethiopia_British	11	0.0781066	0.0613141	0.0137688	0.0187012	0.0504161	0.0864775	0.0797483	0.0609442	0.057215	0.0190202	0.0133503	0.0181092	0.0478981	0.00619303	0.101265	0.0037048	0.00889366	0.00350805	0.0259276	0.0387535	0.0419621	0.0172857	0.0105869	5.52924e-05	0.00197495	0.00131377	7.28685e-05	3.65665e-05	0.000228925	0.000162936	2.1599e-05	0.0117113	0.00628207	0.00284105	5.2074e-05	5.40608e-05	0.0102883	0.00103506	0.000391262	0.0036366	0.00188037	0	0.00131987	0.0156869	0.0174605	0.000288797	1.02964e-05	2.11923e-05
Ethiopia_African	39	1.59934e-05	3.6084e-06	0	0	2.98801e-06	4.85822e-05	0	7.62274e-06	0	0	3.67187e-05	5.72525e-05	4.84363e-06	0.000262216	1.50897e-05	8.55962e-07	4.42084e-05	0.000276626	0	7.3561e-05	1.00024e-05	6.27389e-06	3.82055e-05	0	0.000592848	0.00157692	0.000122567	0	0.00115879	0.000167359	8.28238e-06	1.84573e-05	0.00018361	0.00547351	0	0	0.000167197	0.000165815	7.93194e-05	9.07052e-05	1.01352e-05	5.22953e-05	7.87838e-07	0.00149348	0.00103711	3.40113e-06	1.86428e-06	0
Ethiopia_Other	18	1.98023e-05	0.000261168	2.69758e-05	0.00015673	0.000102151	0.000268291	0.000222643	1.96006e-05	2.13883e-05	7.27806e-05	7.68276e-05	7.74211e-05	9.74012e-06	0.000556095	3.8238e-05	0	2.0122e-05	0.000157543	0	0.000176609	1.09786e-05	1.65591e-05	9.44934e-05	6.31465e-05	0.000548768	0.00125453	0.000103845	0	0.00105648	0.00010663	0	0	0.000185802	0.00352359	0	0	7.55434e-05	1.45216e-05	1.62371e-05	6.15105e-05	2.40588e-05	0.00234937	3.41579e-05	0.00304963	0.000610172	0	0	0
Finland_White	153	0.00468196	0.00299895	0.000248577	0.00333381	0.00155375	0.00266753	0.00319413	0.00305035	0.000884232	0.000574071	0.00175273	0.00142134	0.0010592	0.000642273	0.00417778	0.000288047	0.00145383	0.00136029	0.000509095	0.00387074	0.00136289	0.000211671	0.00102715	0	0.000366818	0.00020598	8.23331e-05	0	0.00281778	0.0384941	0.00223935	0.000185053	0.00110873	0.000238959	0.000229977	0.000786984	0.00010027	0.0109767	0.00178531	0.0104826	0.0105046	6.76637e-06	0.000177863	0.00877221	0.00176001	1.55309e-05	0.000370864	0.000399442
France_British	78	0.0646879	0.0673024	0.0293929	0.0320461	0.0305972	0.0587847	0.0723159	0.0567636	0.0359585	0.0217118	0.0187784	0.0189873	0.0303481	0.00873113	0.041992	0.00685823	0.00966871	0.00424623	0.0230046	0.0270634	0.0269013	0.0270728	0.053462	0.0235001	0.00493664	0.00307059	0.00540296	0.00322196	0.00135314	0.000688144	0.000598372	0.000237028	0.000827057	0.00544641	0.00210985	0.00283575	0.00314571	0.0024683	0.000312062	0.006349	0.0148096	0.00391418	0.00452025	0.0484653	0.00134408	0.00306823	0.000401576	0.00243043
France_White	738	0.0348119	0.0225635	0.00781146	0.00845232	0.0109426	0.00787172	0.0242284	0.00611743	0.0183576	0.00664333	0.00997817	0.0045412	0.0128656	0.00329953	0.00802531	0.00414308	0.00644058	0.00235948	0.00897771	0.00867019	0.00821905	0.00371216	0.0174741	0.290505	0.0191684	0.00739678	0.0187317	0.0234736	0.00135674	0.00120112	0.00123207	0.000956902	0.00464212	0.00703887	0.0049503	0.00491379	0.00694172	0.00547057	0.000715211	0.0060209	0.0170245	0.00342738	0.042405	0.104451	0.00545457	0.00333034	0.000414293	0.00169964
France_Mixed	13	0.024542	0.0234158	0.00372314	0.00660761	0.00714429	0.0250559	0.0207851	0.0184348	0.00921367	0.0057485	0.0176186	0.00270883	0.00298702	0.0231237	0.0307141	0.00107422	0.00486077	0.00140342	0.00303205	0.00898693	0.0260866	0.00326516	0.0207879	0.0303641	0.00234932	0.00243341	0.00829684	0.00891905	0.00130906	0.000688489	0.00100346	6.6912e-05	0.00240834	0.0172428	0.00109044	0.000473771	0.000769295	0.00571722	0.0025763	0.00091586	0.00156328	0.00117479	0.0253713	0.0610538	0.00286754	0.00159898	5.80346e-05	0.000164987
Germany_British	973	0.0359115	0.0649457	0.0275629	0.0491348	0.0356187	0.067904	0.05385	0.084468	0.0340863	0.0336804	0.0225272	0.0210186	0.0240057	0.0178753	0.0741939	0.00438654	0.00965721	0.00592489	0.0177287	0.0388075	0.0360478	0.0320495	0.0461002	0.000436186	0.00137595	0.000792605	0.000732381	0.000392603	0.00031446	0.000808691	0.0017612	9.86858e-05	0.00252249	0.00118117	0.00360182	0.0122023	0.000335999	0.00998821	0.000350541	0.00720535	0.0302576	0.000741694	0.00178488	0.0177873	0.00153221	0.00125172	0.000231773	0.00051379
Germany_White	1106	0.0307389	0.019055	0.00628264	0.0135106	0.0104815	0.00844299	0.0257614	0.00663896	0.0145176	0.00266259	0.00529071	0.0023527	0.0058541	0.00205652	0.0138428	0.00118109	0.00342783	0.00189061	0.00637394	0.00702731	0.00319609	0.0012961	0.00394878	0.0024571	0.00137651	0.0019946	0.00514708	0.00334895	0.000737074	0.00183583	0.00850041	0.00104734	0.0147712	0.00192628	0.0356936	0.125649	0.00363286	0.0469513	0.00166093	0.00747923	0.134243	0.000507982	0.00236339	0.0788237	0.00767775	0.00813776	0.000303975	0.00245603
Germany_Irish	17	0.0214624	0.00905	0.000922459	0.0043495	0.00670632	0.0114445	0.00463266	0.0253107	0.00559682	0.00884984	0.0479197	0.00804204	0.0088916	0.00782333	0.0370137	0.000417297	0.00266949	0.00574993	0.0108474	0.0255367	0.0656105	0.091631	0.544739	0.000202324	0.000661471	0.00034359	0.000397261	0	0.000540911	0.000429385	2.29674e-06	0	6.96448e-05	2.09151e-06	3.81269e-05	2.42352e-05	8.58311e-06	0.00129823	3.93638e-05	0.00405453	0.0132619	0	0.000133716	0.00812111	0.000254572	0	0	0
Germany_Mixed	18	0.0157468	0.0168841	0.00488339	0.00549529	0.0100306	0.0148661	0.0212338	0.014214	0.0171411	0.0113675	0.00352697	0.00354577	0.011737	0.00830528	0.0527073	0.00194335	0.00386041	0.00310547	0.00790656	0.00538875	0.00698918	0.000635937	0.00516464	0.00192596	0.000878168	0.00248386	0.00923172	0.00225793	0.00221383	0.00415546	0.00495284	0.00433792	0.00670038	0.00958693	0.00732847	0.018738	0.0078097	0.0147868	0.00294298	0.00969241	0.0439	0.00185599	0.0148227	0.0613286	0.00365839	0.0132169	9.16146e-06	0.00156366
Ghana_British	41	0.0336124	0.0566426	0.0649847	0.0733863	0.026563	0.0642645	0.0852905	0.0893974	0.0390435	0.0338363	0.0282099	0.0319698	0.0499724	0.0416935	0.0960449	0.00172498	0.00952063	0.00619948	0.0157703	0.041213	0.0227821	0.0119588	0.0191049	0.000106806	0.000875658	0.000378861	0.0018354	4.67395e-05	1.75452e-05	0.000156176	5.0805e-05	0.000128875	0.000486677	8.53455e-06	0.000576266	0.000696745	0.000776762	0.000871383	1.62273e-05	0.00572434	0.00133605	5.98319e-05	0.000355714	0.00939921	0.00206118	0.000138494	1.13208e-05	1.4221e-05
Ghana_African	738	0.00088531	0.000347679	4.01105e-05	0.000314128	0.000186282	0.000247182	0.0005386	6.33963e-05	0.000192074	3.94093e-05	0.000333951	0.000171489	0.000423895	0.000113353	0.000221665	3.14309e-05	0.000168418	7.44743e-05	5.75666e-05	0.000423856	0.000247298	3.41792e-05	0.00018253	2.82549e-07	0.000109274	0.000469912	0.000214914	4.09178e-06	0.000250895	8.33972e-05	1.11472e-05	6.55687e-06	9.44048e-05	0.000298537	4.98785e-05	3.49603e-06	3.66362e-05	6.51332e-05	7.18449e-05	0.000199398	5.29942e-05	2.5301e-05	0.000109415	0.00181907	0.000321365	1.307e-05	7.74766e-06	5.30593e-06
Ghana_Other	109	0.000342213	0.00094174	9.14936e-05	0.000850429	0.000101095	0.00056311	0.000193827	0.00352401	0.000181479	0.000193157	0.000399786	6.18341e-05	7.79787e-05	0.00025633	0.00143285	6.03543e-05	0.000206952	8.32959e-05	0.000495906	0.00034801	0.00144297	0.000114393	0.000400531	0	0.000103835	0.000596964	0.000156775	1.38971e-05	0.000504561	5.03011e-05	9.99534e-06	7.92812e-06	8.52721e-05	0.00036203	3.27955e-05	4.92495e-06	0.000192671	3.90301e-05	4.44626e-05	0.000137454	2.69646e-05	0.000116763	3.78953e-05	0.00204089	0.000355678	4.14646e-06	4.37601e-06	1.83986e-06
Ghana_Mixed	15	0.0196483	0.0176004	0.00547981	0.0480772	0.00307157	0.0136346	0.0336033	0.0296218	0.00430792	0.00353139	0.00372173	0.00178976	0.00372539	0.00201802	0.0214953	0.000685362	0.00120599	0.000283041	0.0109698	0.00687945	0.00339677	0.0139701	0.00457883	0.000663942	0.00249214	0.00368014	0.00115842	0.00665355	0.000566278	0.000326788	1.68507e-05	9.89585e-06	0.000291967	0.0265736	0.000759332	0.000146737	0.00114707	0.00215771	0.00019846	0.00514778	8.76533e-05	0.00481205	0.00105654	0.0433928	0.00140883	0.000860914	0	0.00136312
Gibraltar_British	63	0.024322	0.0603191	0.00878946	0.0535279	0.020969	0.0383768	0.0594117	0.0511927	0.0379698	0.0163802	0.020927	0.0110477	0.0433214	0.00949844	0.0601107	0.00458782	0.00838104	0.00512523	0.0156929	0.0408657	0.023065	0.0181757	0.0386605	0.00307201	0.00798255	0.00302802	0.00475934	0.000593379	0.000569616	0.000498393	2.14836e-05	7.15733e-05	0.000896429	0.0047582	0.000626638	0.000195066	0.00333638	0.00085013	0.00021719	0.00448119	0.000361459	0.0035807	0.16479	0.0179251	0.00131115	0.000277323	6.94392e-06	9.80861e-05
Gibraltar_White	12	0.00647213	0.00912446	0.00128925	0.030493	0.00353394	0.0048491	0.0102827	0.00954525	0.00521194	0.00066096	0.001755	0.00167513	0.00236222	0.00130992	0.0108987	3.52193e-05	0.00136711	0.00216703	0.000249549	0.00470934	0.0213879	0.0012212	0.071376	0.000683302	0.0226769	0.00320358	0.0131265	0.00029444	0.00182669	0.000162437	9.16538e-06	1.23841e-05	0.00358977	0.0326804	0.000212298	0	0.0094841	0.00105677	0.000354798	0.0050193	0.000343879	0.00918806	0.462121	0.0250872	0.00550754	2.50685e-05	0	0
Greece_British	17	0.0159876	0.0493473	0.0179302	0.0244471	0.0321731	0.0226725	0.0604548	0.0256062	0.0285678	0.0116534	0.034763	0.00606086	0.0314451	0.0369832	0.0406469	0.00151522	0.00767289	0.00864549	0.00964957	0.00810063	0.025423	0.00449203	0.0214353	2.91745e-05	0.000751525	0.00269073	0.00978174	8.10672e-05	0.00303257	0.00248871	0.000492859	0.0154111	0.0101508	0.0225997	0.000495416	8.01351e-05	0.147637	0.00201376	0.000642979	0.00707868	0.00354884	0.0301704	0.00151223	0.0275417	0.023935	0.000258643	0.0013597	0.000941704
Greece_White	112	0.00207282	0.00189126	0.000186522	0.000941615	0.00266625	0.00145091	0.00129793	0.000202947	0.00159477	0.000155961	0.00105878	0.000617186	0.000267503	0.000782132	0.00109265	0.000111801	0.00126653	0.000468436	0.000312851	0.00111906	0.000807162	0.0013941	0.000521381	0.00010935	0.00126011	0.00589222	0.0103245	0.00408496	0.00548018	0.00779226	0.00911603	0.0445783	0.0370382	0.0459179	0.000201376	0.000215498	0.396936	0.0131714	0.00367649	0.00166705	0.0218053	0.017125	0.00177079	0.0290002	0.0846311	0.00238733	0.0055493	0.0011489
Hong Kong_British	152	0.028957	0.0525945	0.0262451	0.0461393	0.0509964	0.0974484	0.0430461	0.0574818	0.0242506	0.033194	0.044401	0.0170175	0.0306863	0.0146332	0.0678438	0.00495027	0.0108154	0.00642136	0.0255898	0.0511686	0.0576978	0.0453401	0.0558042	0.000915574	0.0014144	0.000853294	0.00190721	0.000402283	0.000605269	0.00166192	0.000196085	0.000132673	0.00119198	0.00272973	0.00129699	0.00045962	0.0011053	0.00479762	0.000423285	0.00626372	0.00395398	0.00390946	0.00232003	0.011007	0.00100205	0.00205797	0.000378702	0.00115932
Hong Kong_Mixed	21	0.0124496	0.0179639	0.00684319	0.0160689	0.00223613	0.0220264	0.0254944	0.0256077	0.00492911	0.0104061	0.0167874	0.00360988	0.015105	0.00349704	0.0073996	0.00582832	0.0126521	0.00191153	0.0108913	0.0106081	0.0463248	0.0227694	0.0164167	9.17561e-05	0.00240889	0.000501171	0.0124651	0.00510242	0.000662781	0.000292895	3.39679e-05	0.000721932	0.000441368	0.00115005	0.000369424	6.50835e-05	0.0036141	0.00071538	0.00125802	0.00556042	0.000144866	0.00142943	0.00468654	0.0143198	0.00225073	0.00248404	0.0011221	0.00166576
Hong Kong_Chinese	448	0.000140832	0.000259534	3.28962e-05	3.52923e-05	0.000278746	0.000219573	0.000251997	5.68669e-05	7.30899e-05	0.000117808	0.00014049	0.000100134	1.79039e-05	0.000124796	2.94938e-05	1.07098e-05	0.000439962	0.000105294	1.08421e-05	0.000119035	0.000447767	5.81966e-06	7.66549e-05	0	0.000122747	0.000185755	2.08513e-05	2.6472e-07	0.000364404	0.00019244	4.92209e-06	5.78668e-07	5.17795e-05	8.04763e-05	4.56422e-07	5.23353e-07	2.23054e-05	8.07989e-05	0.000125814	0.000118144	2.15061e-05	5.02355e-07	1.49574e-06	0.000722497	0.000298101	6.18638e-07	7.82712e-07	2.25871e-07
Hungary_White	98	0.00794067	0.00644135	0.000542735	0.00492156	0.00220962	0.0024499	0.00752887	0.00123671	0.00349135	0.000937928	0.00154989	0.00167475	0.00226148	0.0012129	0.00362711	0.000326299	0.00293594	0.0010698	0.000818611	0.00424777	0.00073539	0.000257817	0.00108487	0.00028566	0.00130291	0.00304116	0.00511212	0.00405218	0.00358131	0.00528917	0.0568914	0.0328726	0.0545805	0.0229802	0.00347713	0.0439778	0.0172625	0.030251	0.00739183	0.0033632	0.198788	0.00436618	0.0127497	0.0429811	0.0181233	0.0484816	0.0048971	0.161641
India_British	591	0.0421935	0.0556046	0.0285563	0.0518537	0.0378162	0.0533782	0.0502642	0.0687879	0.0280502	0.0234282	0.0485537	0.0128471	0.0249485	0.0127536	0.0733388	0.00813959	0.00967075	0.00744703	0.0152727	0.0398648	0.0501519	0.0391592	0.0603011	0.00014443	0.00143313	0.000939134	0.00134721	0.000254427	0.000584604	0.000277895	3.78199e-05	3.77365e-05	0.00118378	0.00120165	0.000656519	0.000291424	0.000472597	0.000869892	0.00025204	0.00727228	0.00114889	0.000762241	0.000518251	0.0132527	0.000883666	0.000337395	3.97403e-05	0.000489872
India_White	23	0.0229676	0.0358008	0.0113799	0.0173815	0.0269213	0.0122688	0.0287014	0.0364045	0.0368427	0.00683291	0.0202011	0.00631226	0.0263864	0.00488497	0.0435646	0.00548642	0.00482565	0.00216519	0.013638	0.0132855	0.0369669	0.0163318	0.0282595	3.69657e-05	0.00175865	0.00203565	0.00068971	0.000229199	0.00311832	0.00316199	0.028104	0.000416111	0.00666612	0.0197697	0.00775363	0.019145	0.00808917	0.0263625	0.000782767	0.00460208	0.0996757	0.00552904	0.00101953	0.0249853	0.00964595	0.00860856	0.000300729	0.00272946
India_Other	72	0.00683419	0.01393	0.00236711	0.00614322	0.0052646	0.00778585	0.0139459	0.0112861	0.00646048	0.00263059	0.00501131	0.00196147	0.00541322	0.00251757	0.00654607	0.000798603	0.00178644	0.00107143	0.00183907	0.00577508	0.00644953	0.00394783	0.013873	0	0.000812909	0.000820652	0.000855309	8.22338e-05	0.00141741	0.000442877	0.00133167	1.13412e-05	0.000425084	0.00475576	5.52158e-05	4.09813e-06	0.000748228	0.00394709	0.000668888	0.00314379	0.00202419	2.44859e-05	7.95656e-05	0.00408985	0.00122803	7.86099e-05	1.72937e-05	5.40428e-06
India_Mixed	122	0.0179026	0.0306568	0.00808222	0.0286633	0.0149261	0.0248242	0.0165667	0.0360008	0.00942337	0.0103893	0.0156836	0.00582073	0.0150323	0.0071026	0.0253827	0.00359689	0.00540252	0.00289574	0.00839498	0.0198807	0.021462	0.010894	0.0299141	0.000235159	0.00160008	0.00109699	0.00117078	0.000205554	0.000715047	0.000608725	0.00018866	0.000806868	0.00116228	0.00267266	0.00105705	8.27285e-05	0.00275354	0.00139702	0.000681141	0.0048766	0.000496545	0.000647272	0.00211249	0.0111389	0.00227235	0.000246897	0.000230827	0.000117702
India_Indian	2959	0.000557995	0.000718787	0.000175911	0.00038456	0.000320791	0.000621535	0.000564177	0.000610496	0.000297445	0.000384942	0.000699548	0.000465297	0.000357439	0.000555556	0.00077894	8.86895e-05	0.000392191	0.000408506	0.000204857	0.000801661	0.000533841	0.000176272	0.00106255	3.02044e-06	0.000339851	0.000421573	0.000124375	2.83669e-06	0.00181038	0.000429348	3.32647e-05	2.61029e-05	0.000304332	0.00116999	1.74787e-05	5.35553e-06	0.000233229	0.000384919	0.000354799	0.000348325	0.000139001	1.51952e-05	1.93912e-05	0.00101698	0.000616914	2.41567e-05	3.13613e-06	1.49739e-05
India_Pakistani	105	5.96686e-05	4.00441e-05	6.43751e-06	1.79458e-05	8.06393e-05	7.47374e-05	2.62408e-05	2.63829e-05	3.47389e-05	4.27359e-05	0.00019432	0.000278853	7.93036e-06	0.000340282	0.000119317	1.00754e-05	0.000185521	0.000286446	2.69015e-06	0.000160618	4.58996e-05	1.56345e-06	6.38549e-05	0	0.000473501	0.000706359	6.48767e-05	0	0.00270424	0.000652222	4.49636e-05	0.000137911	0.00015124	0.00258013	0	0	0.000371637	0.000430282	0.000473327	0.00023018	8.28645e-05	1.74909e-06	7.87875e-05	0.000925865	0.000902881	3.68442e-06	2.88871e-06	0
India_Asian	33	0.0140407	0.00998846	0.00536165	0.0151501	0.0035944	0.0113269	0.0114307	0.0103353	0.00474987	0.00235159	0.00857753	0.00341269	0.00175469	0.00290482	0.0101268	0.0011682	0.00187213	0.00515929	0.00929377	0.0122602	0.00935759	0.00525509	0.0193114	2.0967e-05	0.000658335	0.000860413	0.000430526	7.14233e-05	0.000677975	0.000279424	3.85631e-05	0.000215249	0.00130319	0.00386541	0.00158036	0.000372864	0.00439688	0.00126791	0.000667426	0.00289967	0.000213731	4.26679e-06	0.000337705	0.00560903	0.00186393	1.8828e-05	9.42931e-05	7.2557e-05
Indonesia_British	11	0.0366807	0.126461	0.0290098	0.0224471	0.0116731	0.0796586	0.0408206	0.0752646	0.0313098	0.00904086	0.0294845	0.00558992	0.0206014	0.00995478	0.0628982	0.00206559	0.0454487	0.00270046	0.0258748	0.0299444	0.0410522	0.0710698	0.00789132	0	0.00184586	0.000532118	0.00213367	0	1.18686e-05	7.0336e-05	7.78093e-05	7.55668e-06	0.0010462	1.74994e-05	0.0143544	0.0190464	7.37441e-05	0.0121147	8.10017e-05	0.0014374	0.012894	0.000506269	1.39298e-05	0.00763993	0.00187804	0.000912148	0	0.000404207
Indonesia_Other	16	0.000304532	0.00127537	4.30464e-05	0.00014472	0.000280165	0.000513646	0.00382576	0.000339141	0.000478622	0.000159425	0.00090396	0.000161885	0.00159824	0.000148345	0.000777284	0	0.000162016	5.82335e-05	0.000185283	0.00343065	3.64954e-05	0	0.000141303	0	0.000498849	0.000131944	0.000355141	0	0.000218519	0.000105145	2.06821e-05	1.50526e-05	4.18425e-05	1.52091e-05	6.76804e-05	1.58023e-05	2.36183e-06	0.000599351	0.000162181	0.000126343	2.96438e-05	6.41171e-05	6.06967e-06	0.00497306	0.000214541	4.12858e-06	1.46935e-05	2.50739e-05
Indonesia_Chinese	18	8.86777e-06	1.29765e-05	9.46778e-07	1.19465e-06	2.5482e-06	1.32251e-05	5.41263e-06	1.48284e-06	0	8.69047e-06	4.67548e-05	0.000127915	9.23606e-06	0.000177182	1.76282e-05	1.53599e-06	8.2374e-05	9.24044e-05	0	3.63742e-05	5.9567e-05	6.31961e-07	3.02341e-06	0	5.12194e-05	0.000195801	5.10822e-05	0	0.000388715	7.25583e-05	1.46867e-06	2.67438e-06	4.76411e-05	5.78917e-06	0	0	2.11468e-06	1.14416e-05	8.99451e-05	2.78496e-05	6.41195e-06	0	2.29456e-06	0.000382075	0.000121393	0	0	0
Iran_British	22	0.0287403	0.0314439	0.029095	0.0507567	0.0248226	0.113439	0.031715	0.0434516	0.0610996	0.0295394	0.0193138	0.0253467	0.00408506	0.00667414	0.074827	0.00172459	0.00461353	0.00287503	0.00920815	0.06918	0.0289848	0.044568	0.0632351	0	0.000596265	0.000380475	0.000388797	9.25594e-05	0.00128581	0.000177647	0.000396831	0.000181224	0.000190047	0.00356597	4.25133e-05	0.00249214	0.00122259	0.0151619	0.000376117	0.00433582	0.0695613	0	1.04186e-05	0.00717263	0.00171249	0.00025657	1.96282e-05	1.76665e-05
Iran_White	87	0.000590639	0.000127845	1.29506e-06	0.000137062	3.85267e-05	0.000215958	0.000164921	7.13535e-05	4.29241e-05	0.000161101	0.000803437	0.000715845	0.000136937	0.000571107	0.000261164	8.76571e-05	0.000440269	0.000795469	2.04427e-05	0.000655519	0.000265251	0.00431005	0.000769891	0	0.000811852	0.00261298	0.00628636	0.000162505	0.0182919	0.00110769	0.00156835	0.00219426	0.00298287	0.0611342	2.90812e-05	1.62752e-06	0.0163507	0.00769292	0.00140544	0.00146171	0.0382877	0.00227657	0.000650463	0.0187532	0.00678836	0.000222792	0.000492472	4.75503e-05
Iran_Other	263	0.000325457	0.000180952	6.67039e-06	3.04663e-05	5.03749e-05	0.00312561	0.000100621	4.50569e-05	3.60356e-05	8.42217e-05	0.000822031	0.000799885	8.43023e-05	0.000946742	0.000198634	6.54433e-05	0.000749657	0.000673586	8.41963e-06	0.00116681	0.000390534	2.35002e-05	0.00029661	1.05777e-06	0.000909904	0.00262148	0.00454716	0.000135078	0.0166001	0.000891898	0.000238959	0.000414355	0.000931198	0.0562362	1.23382e-06	8.80826e-07	0.0108139	0.000506436	0.00112358	0.000590386	0.00028203	0.00302864	0.000451291	0.02061	0.00459652	7.99852e-05	0.000277943	2.87183e-05
Iran_Asian	143	0.000315554	0.000260392	4.74395e-06	8.74399e-05	5.45749e-05	0.000217977	0.000210132	5.88339e-05	3.44039e-05	5.28797e-05	0.000878407	0.000726025	0.000122303	0.000986228	0.000161778	9.38781e-05	0.000689161	0.000667745	1.83343e-05	0.000481389	0.000356757	5.32943e-05	0.000557927	1.86949e-06	0.000879684	0.00300269	0.00397782	0.000298545	0.0139726	0.00094909	0.000126622	0.000567957	0.00134164	0.0567279	1.2523e-05	1.10882e-05	0.0129713	0.000451498	0.000976608	0.000852176	0.000257087	0.00285488	0.000321563	0.0219757	0.0058739	5.42923e-05	0.000394851	4.04008e-05
Iraq_British	21	0.017572	0.0581889	0.0214631	0.0493719	0.0393935	0.0710438	0.0815584	0.0720711	0.03669	0.0468761	0.0369966	0.0110204	0.010317	0.0197239	0.100269	0.00792256	0.0130193	0.00577346	0.0380365	0.044903	0.0550239	0.0146257	0.0125317	0.000470216	0.00134141	0.000797764	0.000447653	0.000944025	0.000200301	0.000169619	0.000170666	0	0.000191479	0.0011365	0.000113784	0.000977224	0.00308085	0.00107775	0.000156446	0.00389248	0.00268026	5.65106e-05	0.0010699	0.0101921	0.000860486	6.09203e-05	0	1.34484e-05
Iraq_White	45	0.0019837	0.00183184	0.000159744	0.000961745	0.000201249	0.000863927	0.0121003	0.00113896	0.000448155	0.000106756	0.00757852	0.000402697	0.000825355	0.000534196	0.000243078	0.000289191	0.000744636	0.000390849	0.00282917	0.000757272	0.000230711	7.09766e-06	0.00102245	3.82456e-05	0.00100399	0.00394531	0.00429272	0.00148953	0.00717805	0.000330523	5.74296e-05	0.000924458	0.000990312	0.0969214	0.000251988	0.00364929	0.00661391	0.00106343	0.000987637	0.00010068	0.00253866	0.00195099	0.000441133	0.0251025	0.00650527	0.000168229	9.30026e-05	1.50875e-06
Iraq_Other	185	0.000260083	7.3981e-05	0.00029959	0.00213104	1.86489e-05	0.000136088	0.000117943	0.000107858	1.68636e-05	5.31651e-05	0.000678554	0.000453149	0.000101344	0.00072691	4.25607e-05	5.96157e-05	0.000388553	0.000457339	1.36254e-05	0.000212259	0.00015277	4.82678e-06	0.000157698	1.81363e-06	0.00101349	0.00331001	0.00355481	6.61913e-05	0.0129265	0.000540274	0.000112937	0.000379661	0.000853851	0.0664629	7.60258e-07	4.38847e-05	0.00974924	0.000462851	0.000765203	0.000579759	0.00114428	0.00269801	0.000427375	0.0194812	0.00672885	0.000142469	0.000240357	0.000240195
Iraq_Mixed	14	0.0187793	0.00712193	0.00591561	0.00961636	0.000393615	0.0144993	0.0273204	0.00381184	0.00108388	0.00400011	0.00531246	0.000931903	0.00151366	0.000432106	0.0120446	0.00248788	0.00231929	0.00116275	0.000416433	0.00280505	0.0156922	0.00664189	0.0266898	0.00025813	0.000494379	0.00386311	0.00706799	2.6559e-05	0.0066021	0.000321699	4.7954e-05	8.68234e-05	0.000703935	0.0606556	2.48056e-05	0	0.0128645	0.000298106	0.000482164	0.000933831	9.78923e-05	0.00377136	0.00100845	0.0141926	0.00252248	0	4.67515e-05	0
Iraq_Asian	59	2.97447e-05	0.000124441	2.52248e-06	3.6419e-06	2.43856e-05	0.000237867	6.45564e-05	5.73537e-05	1.94179e-06	1.86571e-05	0.000585583	0.000214471	0.000172457	0.000584622	7.80411e-05	7.49486e-05	0.000360877	0.000892483	1.0807e-05	0.000234985	0.000178907	1.50196e-05	0.000143545	0	0.000992604	0.00381592	0.00212084	4.55871e-05	0.0123738	0.00058225	4.79503e-05	0.000604455	0.000503564	0.0774028	0	0	0.00726436	0.000338795	0.000562897	0.000621873	0.000130228	0.000693006	0.000191148	0.0177624	0.00566303	2.1414e-05	0.000277026	2.49582e-05
Israel_British	21	0.0295223	0.0390286	0.0124413	0.049379	0.0384219	0.00704027	0.0389026	0.0762129	0.0213176	0.00489069	0.0136301	0.0114601	0.0151583	0.00664572	0.0219283	0.0123149	0.00823104	0.00156405	0.0252411	0.0226485	0.0129463	0.0144447	0.0102339	0	0.00121281	0.00142931	0.00115894	0.000102254	0.00265626	0.00044872	6.90566e-05	6.17513e-05	0.000384238	0.042841	5.41502e-05	8.55022e-06	0.00359889	0.00184636	0.00133473	0.0128092	0.0413182	0.00159099	0.0210428	0.0105274	0.00837802	0.00727028	0.00531393	0.00836125
Israel_White	44	0.000306259	3.74994e-05	1.49164e-05	5.2021e-06	0.000376292	0.000306028	5.2934e-05	4.51774e-06	2.23025e-05	0	0.000205978	0.000184055	2.61236e-05	0.000193002	2.31659e-05	7.60149e-06	0.000214518	0.000156537	0.000116224	6.31727e-05	0.00027798	0	6.10958e-06	0	0.00131164	0.00416462	0.0012007	0.000112582	0.00536403	0.00064555	0.00710035	0.00566328	0.00414096	0.117009	0	4.92262e-05	0.0338762	0.0235172	0.00246633	0.000420899	0.164923	0.00495482	0.0312038	0.00881521	0.0101121	0.0206245	0.0154983	0.0248186
Israel_Other	19	0.00458449	0.00289864	4.74103e-05	0.000946888	0.00262053	0.00665131	0.00120737	0.00988744	0.000289766	0.00158121	9.1242e-05	0.000778262	0.000224028	0.00258084	0.005795	6.12287e-06	0.00072756	0.000471281	6.57965e-05	3.12991e-05	0.000471094	0.000382563	0.0114806	0	0.00133563	0.00464087	0.000303827	1.96229e-05	0.00206168	0.00039573	0.000226755	0.00069611	0.00290482	0.129123	0	4.44391e-06	0.0134111	0.00146845	0.000634377	0	0.0288523	0.00857715	0.0283182	0.0149323	0.0103673	0.00557347	0.0215185	0.015629
Italy_British	66	0.0274696	0.0594516	0.00901837	0.0224658	0.020177	0.0307546	0.0305496	0.0479536	0.0313734	0.0235896	0.0151819	0.00772772	0.0146405	0.00658344	0.0450627	0.00479142	0.0075831	0.00228153	0.0177346	0.0195828	0.0267407	0.0105037	0.0207589	0.00749177	0.00168902	0.00330864	0.0378405	0.0298991	0.00191377	0.00221823	0.00273809	0.00291804	0.0129339	0.0206208	0.000494621	0.00349409	0.014512	0.0112787	0.000671422	0.00751981	0.0571597	0.0359754	0.00423301	0.0421121	0.00623891	0.00423129	0.000486296	0.00101545
Italy_White	734	0.0131782	0.00675172	0.00131318	0.00360936	0.00404602	0.00401409	0.00762947	0.0024857	0.00416113	0.00145066	0.0035095	0.00219306	0.00332984	0.00213817	0.0052374	0.00104884	0.00251042	0.00135271	0.00198218	0.00577612	0.00335703	0.00167372	0.00382929	0.0125822	0.00224095	0.0305147	0.0651908	0.114134	0.00362689	0.0017256	0.00159109	0.00512894	0.0126892	0.0371915	0.000840091	0.00268105	0.0417726	0.0048995	0.00103949	0.00365718	0.0151672	0.0543914	0.00945257	0.0643632	0.0153309	0.00369019	0.000760636	0.00267597
Japan_British	10	0.0227005	0.0545536	0.00609047	0.0292853	0.0426042	0.102673	0.0371211	0.0694123	0.075296	0.00523942	0.0236822	0.00386827	0.0314316	0.00440255	0.182405	0.00405271	0.00534846	0.007272	0.0060393	0.0615346	0.0721838	0.0750626	0.0304153	0	0.00106922	0.000261883	1.32025e-05	0	0.000149584	7.5963e-05	0	0	3.708e-05	0	1.63269e-05	0	0	0.000253625	1.72367e-05	0.00642504	0.000485044	0	0	0.00488923	0.000278681	0	0	0
Japan_Other	194	7.4569e-06	3.65757e-06	1.66059e-05	5.82293e-06	0.00023504	4.63416e-05	0.000254504	7.84696e-06	2.13496e-05	4.28842e-06	4.68137e-05	5.24872e-05	5.50415e-06	2.77658e-05	1.39595e-05	1.15525e-06	4.19173e-05	3.1172e-05	0.000211214	5.29394e-05	1.54546e-05	1.22998e-05	2.06725e-05	8.41806e-06	0.00010491	8.23485e-05	1.67484e-05	3.23788e-05	0.000247789	0.000130185	3.18835e-06	7.58129e-08	3.17095e-05	3.16348e-05	9.95372e-05	6.69897e-07	1.46853e-06	3.5828e-05	6.43519e-05	1.90507e-05	1.29404e-05	3.98045e-07	0.000361888	0.000831243	9.79473e-05	2.0173e-06	2.24572e-07	1.34816e-06
Japan_Asian	42	1.23371e-05	4.39061e-06	0	5.12544e-06	6.92421e-07	4.42527e-06	6.99332e-06	4.46004e-06	2.08929e-06	8.81102e-07	3.66677e-05	6.5144e-06	1.63652e-05	1.87294e-05	1.76386e-05	6.19972e-06	0.00012717	2.14077e-05	8.26521e-07	1.53752e-05	1.52354e-05	0	1.19004e-06	0	0.000109591	5.55169e-05	3.9899e-06	0	0.000234147	9.84041e-05	2.00824e-06	3.00326e-07	2.47916e-05	1.17254e-05	0	0	9.83846e-06	2.04781e-05	6.05936e-05	7.44528e-05	2.70476e-06	0	1.46576e-06	0.000241338	0.000163232	6.20469e-07	0	0
Kenya_British	323	0.042309	0.0641134	0.0368508	0.0418019	0.0346666	0.0700931	0.0539359	0.0790369	0.0357161	0.0341246	0.0463128	0.0199626	0.0227837	0.0155792	0.0823093	0.00550778	0.00896216	0.00624859	0.0222258	0.0472037	0.0549467	0.0412015	0.0381042	0.000432108	0.00171831	0.000744749	0.00128128	0.000496532	0.000208672	0.000167614	6.14896e-05	0.000103569	0.000895891	0.00100459	0.000936509	0.000168899	0.00103353	0.00190051	0.000156144	0.00854921	0.0051917	0.00111505	0.00153607	0.0125266	0.00113091	0.000553101	9.55311e-05	0.000989143
Kenya_White	19	0.0218282	0.0373411	0.0269987	0.038396	0.0257639	0.0391121	0.0460491	0.021499	0.0161584	0.01768	0.0303507	0.00582836	0.0113874	0.00495256	0.0443894	0.0018986	0.00522273	0.00474631	0.00734032	0.0200035	0.0485757	0.0325315	0.0251862	0.00174859	0.00222048	0.00221161	0.00655667	0.00441263	0.00253681	0.000425069	0.00035578	9.47555e-05	0.0029947	0.0224756	0.0133059	0.0183237	0.00142188	0.00627294	0.000412925	0.0106567	0.00700164	0.0015844	0.00975682	0.0462613	0.00512935	0.00632858	0.00354693	0.0139227
Kenya_African	96	0.000500933	5.1144e-05	1.00321e-05	2.20181e-05	2.3473e-05	5.0514e-05	9.58682e-05	2.21082e-05	0.000505475	3.3962e-05	5.44637e-05	0.000186118	0.000698012	3.76065e-05	0.000126589	3.00311e-05	0.0002082	2.35406e-05	1.66019e-05	0.000152865	2.926e-05	5.89536e-07	1.74704e-05	2.00275e-06	9.19571e-05	0.000668051	0.000614295	6.98538e-05	0.000914688	4.6274e-05	2.3152e-06	6.39526e-05	0.000107718	0.00375389	7.98883e-07	6.77811e-07	0.000291625	3.03318e-05	2.55095e-05	0.000321891	3.13058e-05	7.29169e-05	0.000296418	0.00220259	0.000544821	3.92727e-06	5.69101e-06	1.05156e-06
Kenya_Other	51	0.00123613	0.00289984	0.000760909	0.000376218	0.000441312	0.00117023	0.00533749	0.00160689	0.00139976	0.00101465	0.00072266	0.00071906	0.0020789	0.000625017	0.000947358	0.000144196	0.000572141	0.000153872	9.0304e-05	0.00131137	0.00218325	0.000378968	0.000592422	0.00054834	0.000901632	0.000357745	0.00106245	0.000216237	0.00141953	0.000252599	9.09365e-05	9.68663e-05	0.000380006	0.00186785	0.000124049	4.68953e-05	0.000264807	0.00041938	0.000219982	0.000191832	0.000193673	0.000910363	0.00361985	0.0112552	0.000799201	4.21807e-05	3.09068e-05	6.93182e-05
Kenya_Mixed	14	0.01128	0.0264158	0.00117294	0.0151124	0.00334229	0.00231108	0.00413309	0.0153541	0.00355097	0.00725063	0.000955214	0.00261479	0.00478423	0.000612374	0.0194429	0.00174284	0.0161186	0.00224582	0.00240806	0.00078878	0.0049842	0.00167437	0.0303527	0	0.00108077	0.000236514	0.00118563	1.79859e-05	0.00070198	0.000972949	4.1292e-05	0.00195787	0.00178533	0.00051421	0.000831977	0.00641351	0.00121253	0.000562877	0.000173963	0.00197362	0.00307719	0.0161504	0.00516487	0.0151385	0.00477861	0.000167409	0.000189411	0.000855991
Kenya_Indian	1001	0.000132718	0.000146428	5.20105e-06	5.9161e-05	8.8851e-05	0.000171961	0.000140267	0.000106036	3.34064e-05	7.08428e-05	0.000399939	0.000253613	6.16973e-05	0.000251745	0.000200176	2.75891e-05	0.000251922	0.000254104	1.313e-05	0.00038877	0.000409982	0.000720102	0.000182388	0	0.000252089	0.000319711	0.000108526	3.68704e-07	0.00135211	0.000349025	2.07786e-05	8.37073e-06	0.000172768	0.000547517	2.99203e-07	1.91826e-07	0.000121643	0.000234856	0.000269445	0.000254777	9.19789e-05	1.92655e-06	1.07015e-05	0.000607058	0.000406249	5.23787e-06	8.22471e-07	3.50076e-07
Kenya_Pakistani	67	4.45256e-06	3.74914e-05	4.83748e-07	1.4691e-05	1.33282e-05	1.59695e-05	8.21942e-05	7.80803e-07	1.57096e-05	6.48714e-06	0.000129004	0.000178264	1.26563e-05	0.000306857	4.52812e-05	5.52865e-06	0.000167048	0.000221203	0	3.41274e-05	4.12513e-05	8.86545e-07	5.14025e-05	0	0.000277967	0.000617941	7.26426e-05	0	0.00332052	0.000491571	9.75523e-05	1.985e-05	0.00021543	0.00146839	1.14293e-06	1.43891e-06	0.000181122	0.000315345	0.000601998	0.000119839	0.000234511	1.1721e-06	1.87444e-06	0.000799887	0.000638931	3.52513e-06	0	0
Kenya_Asian	74	1.39758e-05	2.96169e-05	6.41136e-07	4.62929e-06	3.9327e-05	1.24084e-05	2.22349e-05	1.42349e-05	1.19492e-06	6.41658e-06	8.76713e-05	0.000160364	7.91257e-06	6.95103e-05	1.77614e-05	1.15646e-06	8.5223e-05	0.000313969	0	4.31403e-05	4.05082e-05	3.3137e-07	2.65313e-05	0	0.000105722	0.000320464	4.16869e-05	0	0.00176131	0.000281829	5.23128e-06	1.28285e-06	0.000223691	0.00375519	0	0	0.000135999	0.000493171	0.000318586	0.000126282	3.27197e-05	0	0	0.000517032	0.000573846	0	0	0
Latvia_White	51	7.47763e-05	0.00020111	4.3733e-06	8.11613e-05	0.000117532	0.000128146	0.0013185	0.000393443	7.12123e-05	0.000132897	0.000334254	0.00106986	0.000208684	0.000804632	0.000479813	0.000193257	0.00122805	0.0009813	0	0.00119025	0.000361889	4.95567e-05	0.00042202	0	0.000310967	0.000435006	5.65625e-05	8.66787e-05	0.000505913	0.0533697	0.032544	0.00126349	0.00831608	0.000352196	0	0.0018835	0.000681622	0.617663	0.0119959	0.00176453	0.198541	0.000142619	0.000102237	0.00228031	0.00263462	0.00324517	0.00013751	0.00198947
Lebanon_British	16	0.0403907	0.0726749	0.00659925	0.0692991	0.0231677	0.0743335	0.0319372	0.0539956	0.0337107	0.0546748	0.0399371	0.0142072	0.00831015	0.019507	0.111965	0.0118179	0.00680258	0.00352196	0.0109415	0.0316952	0.0512647	0.0174806	0.027579	0.000109936	0.000758187	0.00107582	0.0023819	0.000567981	0.000528689	9.25379e-05	0.000495	7.82615e-05	0.00369033	0.00274972	0.000585774	0.000426645	0.0046488	0.00526499	0.000314355	0.00460591	0.0451723	0.00036385	0.00116588	0.0114773	0.00565398	0.0019777	9.61579e-05	0.00451308
Lebanon_White	21	0.0122172	0.00204608	0.00173872	0.00717135	0.0129929	0.00779025	0.00880262	0.0155111	0.00681815	0.00212863	0.00370334	0.000465079	0.00137471	0.0012501	0.00226736	0.000863641	0.00181471	0.000786393	0.00276688	0.00195373	0.00141995	0.0022786	0.0190206	7.41441e-05	0.00165082	0.00580566	0.00845359	0.00111185	0.00318808	0.00309814	0.0237873	2.39024e-05	0.00110463	0.134893	0.004691	0.00129909	0.0103248	0.000391921	0.00175837	0.000530857	0.025728	0.00503519	0.00102862	0.02931	0.00661157	0.000161244	0	0.000148941
Lebanon_Other	29	3.19998e-05	0.00010541	0	5.50735e-05	0	2.94838e-06	2.42763e-06	1.38074e-06	0	9.60166e-06	0.000137648	0.000325976	2.32901e-05	0.00077905	3.30908e-05	1.43598e-05	0.000358744	0.000600488	0	6.39063e-05	6.19338e-05	0	4.17633e-05	0	0.00137228	0.00471435	0.00313245	9.33424e-06	0.00825664	0.00069018	6.79817e-06	0.000708775	0.00101473	0.151204	0	0	0.0207182	0.000115943	0.000446196	0.000730394	0.00028124	0.010624	0.000932637	0.0226543	0.00778854	0.00022193	0.000188975	2.68326e-05
Libya_British	54	0.0422951	0.0498588	0.0400575	0.0518332	0.0270492	0.088414	0.0519451	0.068612	0.0286783	0.0392555	0.0265249	0.0577006	0.021661	0.0237824	0.0893133	0.00607971	0.00970538	0.00305791	0.0242856	0.0260212	0.034185	0.0183176	0.0456465	4.92877e-05	0.00100203	0.000458213	0.00336769	0.000170636	0.000844501	0.000280398	0.000689274	9.39467e-05	0.0012178	0.00243889	0.000697393	0.000277199	0.00229633	0.00362678	0.000143517	0.00723209	0.00863685	0.012904	0.000615722	0.00936303	0.00110415	3.2972e-05	5.83279e-06	1.69899e-05
Libya_White	11	0.0254486	0.0213184	0.00431747	0.00236917	0.00957742	0.0226295	0.00959526	0.000660719	0.0056288	0.0040893	0.0022269	0.00130079	0.00769701	0.00213002	0.0260607	0.000876821	0.00179275	0.00524345	0.00908809	0.00939718	0.00661924	0.00223801	0.00104415	0.0043364	0.00116643	0.00264543	0.0446727	0.0311877	0.00493244	0.00113932	0.000180144	0.0201578	0.00886024	0.0168904	0.00185651	0.0107968	0.0154724	0.00538907	0.00292962	0.00162628	0.0341666	0.0138459	0.0108121	0.0352548	0.00745521	0.00460502	2.47793e-05	0.00120723
Libya_Other	38	3.79141e-05	7.88093e-05	3.10706e-06	2.62574e-05	1.06057e-06	1.20949e-05	3.74386e-05	1.27782e-05	1.0114e-05	2.30009e-05	0.000562014	0.000254143	0.000112813	0.000382183	0.000106705	9.23856e-06	0.0003491	0.000299582	3.30616e-06	1.40875e-05	0.000101275	1.5804e-06	2.50612e-05	0	0.0010148	0.00345651	0.000935397	1.70277e-05	0.00383346	0.00128207	0.000305108	0.00089617	0.00192363	0.0140169	0	0	0.00500592	0.000375491	0.000480307	0.0002601	0.000388388	0.000537777	0.000558794	0.00696709	0.00513933	4.85661e-06	3.68319e-05	4.41222e-06
Lithuania_White	67	0.000132796	1.17136e-05	0	1.64152e-05	1.56167e-05	4.18212e-05	6.50652e-05	3.38457e-05	2.98188e-06	1.77195e-05	0.000133899	0.00021496	4.97965e-06	0.000389132	4.54374e-05	6.44294e-06	0.000307966	0.000183572	1.08482e-06	0.000215774	2.88371e-05	6.40882e-07	2.92763e-05	0	0.000422074	0.000279212	0.000218264	0	0.000683465	0.0228496	0.0275346	0	0.0038616	9.14362e-05	0	8.55367e-05	0.000462204	0.828548	0.00825964	0.000727002	0.0814564	0.000143392	4.76249e-05	0.00154346	0.00441047	9.05686e-05	2.46423e-05	7.711e-05
Malawi_British	37	0.0252091	0.0504038	0.0237488	0.0396836	0.0396606	0.0826161	0.0648399	0.0417031	0.026789	0.0360075	0.0674007	0.0143243	0.0300644	0.0107451	0.0712427	0.00401546	0.0050136	0.00732369	0.0119558	0.0390748	0.087387	0.0615322	0.0257361	8.09438e-05	0.00088964	0.000629108	0.000609373	0.000258107	0.000148001	0.000420485	6.92664e-05	3.5559e-05	0.000631042	0.000914054	0.00836984	0.00985155	0.0026132	0.00243614	0.000315915	0.0100269	0.00286644	2.30769e-05	0.00147348	0.0203703	0.0026247	0.00187602	1.07394e-05	0.00339035
Malawi_African	12	0.00861896	0.000551566	0.00125347	0.00331967	0.00154226	0.00846534	0.00292951	0.000421218	0.000365533	0.000139683	0.000115581	0.000167626	0.00545285	1.75099e-05	0.00212082	6.55227e-05	0.000778113	3.70211e-05	0.000475435	0.00294031	0.000868835	0.00260698	0.00681724	0	0.000186173	0.000170614	0.000269497	0	0.000195117	6.90417e-06	0	0	7.96002e-06	1.13651e-06	5.17165e-05	0	5.38111e-06	5.93463e-07	1.80162e-06	3.94101e-05	0	0	4.16154e-05	0.00143447	0.000377019	0	0	0
Malawi_Mixed	11	0.00352027	0.00462304	0.00510923	0.0113232	0.000150983	0.00178886	0.00502201	0.000617337	0.000941863	0.000726621	0.13156	3.28768e-05	0.0100242	0.000233847	0.000439355	0.000199929	5.4653e-05	0.00127565	0.00116459	0.000705036	0.0122293	0.00862491	0.00552173	6.68002e-05	0.000864554	2.62662e-05	0.00738638	0.000104322	0.000625657	0.000147491	3.7551e-05	0	2.85731e-05	0.000288671	0.0001088	0	0.000142433	0.000151396	1.65742e-05	0.00244293	7.08885e-05	0.000797022	0.00176929	0.00653195	0.00327267	4.94729e-05	0	0
Malawi_Indian	41	2.00639e-05	2.78903e-05	6.5932e-05	7.06969e-05	1.22595e-05	0.000110399	0.000126605	4.25879e-05	2.72304e-06	1.2478e-05	0.000159374	0.000141553	2.64693e-06	7.59116e-05	0.000583155	0	3.6525e-05	0.000219424	4.49728e-05	0.000119913	0.000244018	9.01824e-06	4.88905e-05	0	0.000169194	0.000342814	4.10798e-06	0	0.00120816	0.00024076	4.45096e-06	0	2.29911e-05	0.00213991	0	0	1.59081e-05	0.000271829	7.73369e-05	3.37402e-05	1.8138e-05	3.91195e-06	0	0.000165898	0.000429211	0	0	0
Malaysia_British	216	0.0344201	0.0673454	0.031099	0.0395463	0.0406052	0.0716424	0.0485387	0.0609419	0.0293045	0.0288766	0.0503375	0.0359768	0.0308601	0.0238118	0.0821759	0.00618966	0.00874766	0.00926328	0.0210736	0.0410531	0.0487232	0.0489382	0.050041	0.000197025	0.00120203	0.000565766	0.00244086	6.38938e-05	0.000216704	0.000239011	0.000531386	3.84315e-05	0.000820205	0.00168861	0.00132097	0.000586216	0.00106774	0.00262245	0.000184531	0.00886272	0.00566263	0.000447816	0.000498893	0.0122073	0.00150113	0.0016002	1.32425e-05	0.000222688
Malaysia_Other	42	0.00183097	0.00267303	0.00124268	0.000699023	0.00238925	0.00151642	0.00124141	0.0010836	0.00276395	0.000149527	0.000866611	0.000831129	0.000287356	0.000330565	0.00941356	0.000204949	0.000522101	0.000571195	0.0139784	0.00162328	0.000842444	9.02008e-05	0.0126831	0	0.00013446	0.000341785	0.00226685	6.64355e-05	0.000178258	0.000180918	2.16048e-05	0	0.000166088	0.0011257	0.000240458	1.4281e-05	0.00016844	0.000342864	0.00019419	0.000311262	0.00045403	1.40498e-05	1.45652e-05	0.00183224	0.000707734	0.000183487	5.5859e-07	0.000167553
Malaysia_Mixed	23	0.0206409	0.0141902	0.0110815	0.00796002	0.0178012	0.023657	0.0182452	0.0198516	0.0100118	0.00984478	0.0120593	0.00603297	0.0113452	0.0244672	0.018739	0.000922255	0.00910865	0.00174068	0.00320968	0.0176781	0.0239874	0.0109681	0.0514934	6.41984e-05	0.000697826	0.000550983	0.00184021	0.00179892	0.00148386	0.00120424	0.000167803	0.000232931	0.00113998	0.00612832	6.39671e-05	0	0.00168965	0.000616482	0.000488116	0.00429089	0.0022453	1.7307e-05	0.000838197	0.00697114	0.00253944	8.76147e-05	1.33157e-05	5.39257e-06
Malaysia_Indian	57	9.8182e-06	3.43182e-05	0	2.17328e-06	6.87477e-06	1.96095e-05	2.92769e-05	2.35748e-05	2.56737e-06	1.03443e-05	4.8852e-05	0.000109176	1.46332e-06	0.000181581	0.000107677	3.01486e-06	7.47549e-05	0.000257646	0	0.000133623	6.69641e-05	2.94894e-05	3.63596e-05	0	0.000182735	0.000326396	3.38229e-06	0	0.000414715	0.00017351	1.0122e-06	0	0.000149907	2.10811e-05	0	1.70916e-06	7.28265e-06	0.000265717	0.000229126	6.72989e-05	4.3116e-05	0	2.34962e-06	0.000164301	0.000341427	0	6.46696e-07	0
Malaysia_Asian	45	0.000992619	0.000504546	6.37649e-07	3.59263e-05	0.00034129	0.000124451	0.000780944	7.35136e-05	3.83877e-05	9.15233e-05	0.000736256	0.000207191	2.26188e-05	0.000503573	0.00136458	3.13047e-05	0.000421488	0.000142212	4.06396e-05	0.000265334	0.000664882	2.18012e-05	0.000525272	0	8.62198e-05	5.06885e-05	2.57184e-05	1.53357e-06	0.000883284	6.25358e-05	1.78888e-06	5.4493e-06	5.67018e-05	0.000551082	1.31434e-05	0	6.8157e-05	0.000106981	0.000206298	8.29062e-05	7.55778e-06	0	2.61073e-05	0.000666105	0.00123849	0	8.15658e-07	0
Malaysia_Chinese	275	3.34286e-05	3.66054e-05	4.12881e-07	2.48449e-06	1.75417e-05	1.45745e-05	5.07013e-05	1.06232e-05	6.37848e-06	1.97968e-05	0.00011134	0.000112467	1.94248e-05	0.000126593	1.57941e-05	5.60222e-06	7.44882e-05	7.967e-05	1.48277e-06	0.000859274	0.000252966	8.76768e-05	0.000662203	0	9.40371e-05	0.00018193	3.9509e-05	0	0.000408984	0.000184592	2.33507e-06	8.78765e-07	7.71481e-05	3.48171e-05	0	0	8.18558e-06	3.37931e-05	7.35693e-05	9.12068e-05	1.30977e-05	5.66725e-07	3.49446e-06	0.000489516	0.000253457	1.57636e-07	1.42598e-06	0
Malta_British	258	0.0400035	0.0642858	0.0242258	0.0486977	0.0308013	0.0648383	0.0570874	0.0714425	0.034862	0.025695	0.0223982	0.0264406	0.0387961	0.0195139	0.0725831	0.0110081	0.0121719	0.00425666	0.0149858	0.031175	0.0317028	0.0274959	0.0425179	0.00107466	0.00152958	0.00141682	0.00245284	0.000564811	0.000494251	0.000266503	5.94243e-05	0.000149023	0.00174749	0.00595801	0.000533063	0.000577591	0.00585276	0.00193603	0.000167146	0.00515531	0.00161468	0.0567672	0.001583	0.0122716	0.00166983	0.000295077	3.05161e-05	0.000105069
Malta_White	78	0.00490997	0.00128201	0.00137646	0.000696983	0.000672433	0.00170396	0.00114347	0.000806605	0.000317532	0.00230153	0.00316328	0.00152581	0.00136096	0.0028211	0.000435979	0.000465057	0.00186889	0.000728228	0.000951254	0.0016299	0.00146998	0.000590138	0.00522038	0.000109403	0.00232972	0.00518161	0.00975587	0.00275912	0.00258363	0.000805286	0.000198425	0.00167891	0.00795509	0.0499139	3.53468e-05	6.10764e-05	0.0407997	0.00189426	0.000994499	0.00131718	0.00189157	0.394646	0.0126062	0.0331252	0.0105588	0.000905893	0.000212646	0.000511342
Malta_Other	12	0.00102943	0.000695732	0.000327108	0.00391486	0.0100979	0.000462978	0.00474412	0.00886943	9.55845e-05	0.000154131	0.0100432	0.00260473	0.000329931	0.00475091	0.0282885	0.000158136	0.000654369	0.00185031	0.000278638	0.00403241	0.000892985	0.00143057	0.000581974	4.90216e-05	0.00152571	0.00481543	0.0115332	0.00195703	0.00219319	0.0012265	0.000262468	0.00234849	0.0115582	0.0651796	0	9.60104e-05	0.0397816	0.0169018	0.000336026	0.00511785	0.020023	0.347586	0.00148585	0.0264473	0.0109105	0.000675688	0.000340918	0
Mauritius_British	10	0.0205295	0.0711998	0.0346833	0.04208	0.0194837	0.0209826	0.0684798	0.051394	0.0451844	0.0385843	0.070499	0.0113815	0.025648	0.104268	0.0284632	0.00100421	0.00372466	0.0190251	0.0581298	0.0145976	0.0716591	0.0310819	0.0249314	0.00192324	0.00326566	0.000504086	0.00127354	0.000738835	0.000738376	0.00016096	2.56526e-05	0.000338014	0.00470709	0.00535695	0.0033777	0.000103875	0.000595161	0.00177851	0.000106963	0.00476504	0.000224493	0.000172331	0.0039458	0.0309192	0.00158228	0.000770316	0.000173529	0.00370341
Mauritius_Other	156	0.0015857	0.00138286	0.000104613	0.0010048	0.000823485	0.000336827	0.00159008	0.000665964	0.000912364	0.000383715	0.000535083	0.000456053	0.000788884	0.000562924	0.000870598	0.000368167	0.00067504	0.000154144	0.000600703	0.000803144	0.000912268	0.000500358	0.000583208	0.000336205	0.00160843	0.000464756	0.000828764	0.000129114	0.000467906	0.000177401	1.69708e-05	5.47862e-05	9.60295e-05	0.000577621	3.07683e-05	4.69015e-05	9.30755e-05	0.000119159	0.000330921	0.000224864	0.000178369	9.59763e-05	0.00271358	0.00430517	0.000517711	0.00015286	2.5187e-05	1.56298e-06
Mauritius_Mixed	20	0.0214713	0.00921474	0.0026226	0.00198316	0.0105594	0.00344016	0.013306	0.00454033	0.00864251	0.00219134	0.00387526	0.00109944	0.0116614	0.00266314	0.00653799	0.00207785	0.00453417	0.00141369	0.00452965	0.00733557	0.00815528	0.00472207	0.00891054	0.00704254	0.00701162	0.0014347	0.009264	0.00247186	0.000930069	0.000914234	1.41044e-05	8.04436e-05	0.00077923	0.00107613	0.000328908	5.55862e-05	0.00112726	0.000746488	0.00221109	0.00621296	0.00115343	0.000500712	0.023589	0.0310362	0.00216158	0.000382359	0.000658464	2.33606e-05
Mauritius_Indian	51	0.000195969	0.000171558	5.3813e-05	0.00031926	0.00051529	0.0001488	0.000180085	0.000837855	6.93537e-05	1.98132e-05	0.000549286	0.000299195	0.000148254	0.00014577	0.000549385	0.000266385	0.000528981	0.000166404	2.9769e-05	0.000259607	0.000120639	3.2184e-05	0.000118228	0.00083197	0.000378582	0.000216887	0.00052381	0.000133744	0.000429943	0.000223296	8.32559e-07	9.05873e-07	5.1844e-05	0.000145742	0	0	9.09051e-07	5.77506e-05	0.000126258	8.38342e-05	2.14884e-05	8.64443e-05	0.00224444	0.000507737	0.000314972	1.09978e-06	2.47949e-06	0
Mauritius_Asian	93	0.00061347	0.000193473	3.78088e-06	2.08665e-05	2.99182e-05	6.34156e-05	0.000273999	2.95619e-05	2.89607e-05	3.98728e-05	0.000103296	0.000339588	0.00027519	0.00017773	8.0984e-05	1.39833e-05	0.000124725	0.000197209	1.28061e-05	0.000182644	7.99302e-05	1.89102e-06	8.05045e-05	0	0.000824751	0.000310838	3.66365e-05	0	0.000722943	0.000207041	2.51695e-06	3.6091e-06	3.72142e-05	0.0001652	0	0	5.70146e-05	0.000105985	0.000137581	4.68952e-05	1.121e-05	1.18889e-06	3.37961e-05	0.00170004	0.000184696	0	0	0
Mauritius_Chinese	38	0.000307929	0.000982678	3.59162e-05	0.000523022	0.000439387	0.000441806	0.00202335	0.000114153	3.19038e-05	0.000107291	0.000183511	0.000594009	0.00144145	9.04294e-05	0.00116461	0.000117798	0.000395471	8.4697e-05	0.00012094	0.000157701	8.38465e-05	5.62991e-05	0.001524	7.32618e-05	0.000166504	0.000215305	0.000404855	9.58516e-06	0.000584478	0.000196567	2.03768e-05	5.25395e-06	2.09222e-05	6.30948e-05	2.60058e-07	0	5.12062e-05	0.00030688	0.000199465	0.000239152	5.97717e-05	2.69193e-05	0.000340094	0.00117508	0.000256682	3.09518e-06	0	0
Mexico_White	25	0.0117177	0.00387594	0.000774907	0.00491779	0.00161193	0.00401899	0.0045862	0.0017688	0.00152329	0.000787991	0.00345147	0.00221456	0.00351571	0.00274881	0.0108869	0.00152322	0.00602276	0.000939185	0.00129089	0.00384177	0.00487706	0.00105798	0.0114985	0.00253479	0.0247796	0.00308441	0.00332393	0.000986466	0.000970767	0.000885639	0.000166314	0.000212498	0.00222048	0.00392829	0.000558122	0.000381915	0.00237138	0.00291219	0.00135312	0.00573087	0.0133708	0.00137605	0.279305	0.0315072	0.00233851	0.00183929	0.00203443	0.000791102
Mexico_Other	39	0.00277273	0.00136123	0.000360162	0.000935851	0.00108469	0.00172092	0.00290515	0.00260528	0.00071884	0.000782844	0.00229283	0.00233385	0.00139549	0.000961285	0.00172967	0.000437107	0.00118433	0.000436846	0.0002277	0.00235329	0.00126813	0.000185399	0.000938843	2.91676e-05	0.0174763	0.00273182	0.0042328	0.000373392	0.00129667	0.000700909	8.7183e-05	0.000106356	0.00107813	0.00445119	2.208e-05	3.38703e-05	0.00151474	0.000549445	0.000906783	0.00107157	0.000502282	0.000903495	0.098788	0.00887793	0.0013981	0.000296872	4.81592e-05	0.00012068
Morocco_White	25	0.0145401	0.00959854	0.00195831	0.000311179	0.00239357	0.00409	0.00759631	0.000525283	0.0111293	0.00198178	0.00538756	0.00281976	0.0120353	0.00114748	0.00177014	0.00108002	0.0014783	0.00155219	0.00105866	0.00281426	0.00116673	0.00220004	0.0023496	0.0733351	0.00907344	0.00748463	0.0107667	0.00879301	0.000555527	0.00053322	1.05073e-05	6.24631e-05	0.000363495	0.0281645	0.0030751	0.000377147	0.00386143	0.00139517	0.000840874	0.00232601	0.00598614	0.0161577	0.137764	0.0438067	0.00441624	0.00713581	7.35136e-06	0.00241532
Morocco_Other	52	0.000138482	0.00032147	5.1119e-06	0.000148221	1.2853e-05	0.000362206	0.000224691	3.42844e-05	1.48102e-05	5.05188e-05	0.00132218	0.000690089	0.000418291	0.000472471	0.000103753	9.59307e-05	0.000853714	0.000368344	1.04229e-05	0.000555904	0.0013213	2.40058e-05	0.000171438	0	0.00167566	0.00373919	0.000754353	4.77012e-06	0.000404786	0.00019371	2.42634e-06	4.05422e-05	0.000357233	0.00344385	0	0	0.000547537	0.00017679	0.000116347	0.000326553	0.000106068	7.40683e-05	0.00375372	0.00589814	0.00175047	1.06584e-05	0	1.12182e-06
Myanmar (Burma)_British	33	0.0195373	0.0513896	0.00500823	0.0211646	0.0134744	0.0830217	0.0300231	0.089546	0.0208936	0.00727737	0.0905354	0.00571382	0.0160153	0.0110263	0.049798	0.00395073	0.00426491	0.0100016	0.0188577	0.0461305	0.114527	0.0758651	0.0403052	1.03265e-05	0.00105433	0.000653539	0.000370321	1.28279e-05	0.000820192	0.000126488	1.09046e-06	0.000201339	0.000235329	0.000175862	0.000659841	3.01e-05	0.00019529	0.000771067	0.00049139	0.00923743	0.00064898	2.51415e-05	0.000865624	0.00968284	0.0014238	2.18781e-05	3.1213e-05	2.20557e-06
Myanmar (Burma)_Other	32	0.00596316	0.00237032	0.00118263	0.0026569	0.00449357	0.00506945	0.016162	0.00213657	0.0037199	0.000229915	0.00602884	0.00297027	0.000630305	0.000555876	0.0159888	0.00118071	0.00150431	0.000846782	0.00165399	0.00167608	0.0039615	0.00120174	0.0021905	0	0.000165177	0.000692107	4.70773e-05	0	0.000843832	0.000574667	7.40464e-06	1.6057e-05	0.000101537	0.000138638	2.26249e-05	0	9.32177e-05	0.000342823	8.76012e-05	0.000877478	2.23017e-05	0	6.86837e-05	0.00230195	0.000398568	2.21221e-06	0	0
Myanmar (Burma)_Mixed	16	0.00924455	0.0248221	0.0042282	0.0273982	0.00864929	0.0214661	0.0119533	0.0185013	0.00601861	0.00617523	0.0147345	0.00521153	0.00342526	0.00397937	0.0220983	0.0053841	0.00616643	0.00259923	0.0137419	0.00912831	0.028383	0.0116299	0.0224975	0	0.00060211	0.000712627	0.00154876	2.19765e-05	0.00265183	0.00100071	6.39557e-05	3.21438e-05	0.000753245	0.00296878	0.000472494	4.96787e-05	0.00433203	0.00131069	8.44601e-05	0.00852304	0.000874134	0.000324058	0.000313914	0.00772446	0.00257255	6.84974e-05	5.55343e-05	0.000168828
Myanmar (Burma)_Asian	26	0.00316955	0.0032096	0.000807197	0.00290308	0.00422234	0.00999787	0.0103325	0.000895892	0.0055916	0.00211847	0.0035387	0.00125466	0.00439281	0.00378762	0.00419797	0.00126091	0.00310899	0.00179652	0.00262653	0.00890534	0.00387502	0.000912659	0.0170424	0	0.0014531	0.000378674	0.000242423	0	0.00102639	0.00039141	3.30088e-06	1.60026e-06	0.000108286	0.000305069	5.52581e-06	0	1.41569e-05	0.000208932	0.000467541	0.00165558	9.12843e-05	0	0.000291876	0.0016146	0.000254226	6.10723e-06	0	0
Nepal_Other	57	1.82131e-06	1.62161e-05	0	9.45698e-07	2.7778e-06	2.04989e-05	2.50119e-05	7.2347e-07	0	3.03649e-06	4.08931e-05	0.000166192	1.37939e-06	0.000239975	1.10256e-05	1.8128e-05	6.99809e-05	0.000219689	3.1259e-06	9.77144e-05	2.24604e-05	1.11209e-06	2.44479e-05	0	0.000224404	0.000166794	1.79987e-05	0	0.000666609	0.000499505	1.73301e-06	0	8.75912e-05	1.40222e-05	0	0	6.19192e-06	9.76765e-05	0.000117711	3.11674e-05	1.14145e-05	0	0	0.000332414	0.000184076	0	0	0
Nepal_Asian	77	0.000167492	8.28033e-05	2.52368e-06	1.19771e-05	2.34464e-05	6.31996e-05	4.5944e-05	9.09728e-05	5.60298e-06	6.72489e-05	0.000270837	0.000360563	8.04458e-05	0.00042145	0.000135903	2.04142e-06	0.000189282	0.000360581	2.25894e-06	0.000169204	0.000403458	4.09926e-06	7.2563e-05	0	0.000145453	0.000379033	5.58501e-05	0	0.000986523	0.000431147	5.4976e-06	4.26189e-06	0.000203748	0.00023137	0	0	0.000120657	0.00019075	0.00051112	0.000270759	3.26462e-05	0	3.35414e-06	0.000538398	0.000312603	5.77932e-06	1.52937e-06	5.19726e-07
Netherlands_British	25	0.0391356	0.0725888	0.025648	0.0408795	0.0267074	0.0758862	0.0602937	0.0275104	0.0188086	0.0149024	0.01964	0.0100751	0.0126494	0.00409028	0.0211909	0.005194	0.00410239	0.00582955	0.0181046	0.0262245	0.0319973	0.0276327	0.0576247	0.000209988	0.000728113	0.00213088	0.000425671	0.000174878	0.000140939	0.000963295	6.0001e-05	3.86528e-05	0.00136519	0.000187195	0.00613053	0.00614181	0.000211522	0.00723416	0.000142884	0.00693276	0.00867667	0	0.000250393	0.0345777	0.00124563	0.000753878	0	0.000266725
Netherlands_White	446	0.0296321	0.0192587	0.00986233	0.0124212	0.00832789	0.00761871	0.0310093	0.00575116	0.0125088	0.00279278	0.00487703	0.00222856	0.00703531	0.00266297	0.0151161	0.00134087	0.00373782	0.00178639	0.00561257	0.00795407	0.00403212	0.000975572	0.00445284	0.000552131	0.000905527	0.000724215	0.00111708	0.000699392	0.000250032	0.000524136	7.37516e-05	2.18828e-05	0.00144917	0.00133047	0.0194427	0.00617656	0.00058669	0.00365859	0.000377195	0.00624584	0.00615724	0.0004426	0.000993129	0.0307995	0.00163085	0.00179745	2.42892e-05	0.000697939
New Zealand_British	371	0.0346769	0.0602667	0.0241111	0.0414912	0.0332718	0.0667604	0.0521795	0.0702071	0.0299865	0.0233723	0.0463283	0.0145567	0.0279626	0.012869	0.0579329	0.00748093	0.0154497	0.011396	0.0229144	0.0459136	0.0695994	0.0711892	0.0934409	0.000234288	0.00126224	0.000694799	0.000851689	0.000141824	0.000117679	0.000302298	1.69985e-05	0.000244892	0.00046227	0.000855063	0.000240362	6.29345e-05	0.000273047	0.00159721	0.000130015	0.00853546	0.00191837	0.0011484	0.000399779	0.00953347	0.000550126	0.000437573	1.94318e-05	0.000283609
New Zealand_White	259	0.0350808	0.0548565	0.021567	0.033006	0.0373289	0.0720482	0.0482758	0.0547313	0.0250152	0.0202155	0.0549207	0.0115774	0.0202351	0.0102525	0.0370707	0.00655012	0.0160545	0.0109186	0.0167242	0.0409049	0.0889044	0.0555224	0.102231	0.00071293	0.00145029	0.000909391	0.00104142	0.000569169	0.000333855	0.000537026	0.000507053	0.000321629	0.00300093	0.00236964	0.0015675	0.00107396	0.000771217	0.0050974	0.000370567	0.0102001	0.00675965	0.00133102	0.00214014	0.0138472	0.000866222	0.00144838	0.000172907	0.00147884
New Zealand_Irish	29	0.0172524	0.0346929	0.00303262	0.0116813	0.0122747	0.0350513	0.0304985	0.0430648	0.0110892	0.00888923	0.0244044	0.00497466	0.00923168	0.00812602	0.0175251	0.00985247	0.0109118	0.00844443	0.00392398	0.0459154	0.034815	0.110197	0.473495	0	0.00161114	0.000856665	0.000158809	2.50553e-06	0.000108034	0.000291237	1.80074e-05	0	0.000679808	6.45954e-06	0.000119857	0.000102199	2.78236e-06	0.00102245	6.80245e-05	0.00675996	0.00222181	4.2249e-06	8.79965e-05	0.00300582	0.000537346	0	6.17499e-06	2.74544e-06
New Zealand_Other	14	0.0161126	0.0715061	0.0133047	0.0180084	0.0214435	0.0498069	0.0421711	0.0189078	0.0261192	0.0102094	0.0203074	0.00799394	0.00751521	0.0169853	0.0250233	0.00456113	0.00809293	0.00922524	0.00424762	0.0250471	0.0373256	0.0775526	0.0492561	4.09613e-05	0.00118662	0.000433934	0.00107889	1.08171e-05	0.000320568	0.000789361	0.00200131	0.0011805	0.0199479	0.00935545	0.00387358	0.000141423	0.00317798	0.00315755	0.00106026	0.00650235	0.00539658	0.00247598	0.00337677	0.0154286	0.00433829	0.000700267	0.000711411	0.00430248
Nigeria_British	109	0.0337941	0.0828952	0.0387331	0.0413684	0.0350045	0.07563	0.0519902	0.10397	0.0274072	0.0329676	0.0479135	0.0138077	0.0252185	0.0190609	0.0874911	0.00458246	0.0124342	0.0113349	0.0217635	0.0364218	0.0371663	0.0338146	0.0559866	2.57645e-05	0.00101955	0.000616832	0.000333624	3.46612e-05	0.000208095	0.00019727	0.000550682	5.58843e-06	0.000146205	0.000762546	0.00213071	0.000791112	6.46582e-06	0.00113645	0.000140772	0.00647062	0.00322185	0.000430153	0.000674614	0.00847224	0.000581507	0.000783656	1.09221e-06	0.00199659
Nigeria_African	859	7.19244e-05	6.07749e-05	8.35223e-06	3.42992e-05	2.67557e-05	8.85208e-05	0.000121087	2.10673e-05	9.80256e-05	1.98989e-05	9.74484e-05	5.81748e-05	3.95334e-05	6.2858e-05	4.89227e-05	1.04084e-05	0.000129643	2.79863e-05	1.12448e-05	8.2819e-05	5.48831e-05	4.7859e-06	5.77752e-05	6.24676e-07	7.25655e-05	0.00026986	8.78582e-05	1.50186e-06	0.00013553	3.59031e-05	6.01521e-06	6.78391e-06	3.10306e-05	0.000213656	1.73405e-05	2.83083e-05	2.51092e-05	2.82573e-05	3.0759e-05	8.26477e-05	2.28395e-05	1.96906e-06	3.57361e-05	0.000911556	0.000155404	2.32668e-05	1.48541e-06	2.36052e-07
Nigeria_Other	144	4.6922e-05	2.13796e-05	4.6572e-06	1.98167e-05	1.65483e-05	4.01769e-05	6.46434e-05	2.39068e-05	1.59427e-05	9.07705e-06	9.62976e-05	5.04609e-05	1.32312e-05	4.38934e-05	5.19909e-05	1.20024e-05	0.000112147	1.31139e-05	2.03503e-06	7.00402e-05	3.93225e-05	5.56858e-06	4.73087e-05	0	6.85614e-05	0.000283861	6.65689e-05	9.68343e-07	0.000148502	6.89883e-05	3.02608e-06	5.56472e-06	2.29701e-05	9.06245e-05	7.4654e-07	1.87204e-07	2.6579e-05	1.53534e-05	2.49052e-05	5.92891e-05	1.93284e-05	1.56443e-06	1.13743e-05	0.000822565	0.000106278	3.4702e-07	3.73403e-06	8.66108e-07
Nigeria_Mixed	13	0.0201118	0.0193599	0.00755021	0.00990131	0.069933	0.00914214	0.0488792	0.014622	0.0247777	0.0180305	0.00952584	0.00354625	0.00884672	0.0082408	0.0223566	0.000434411	0.00130806	0.0026052	0.00325496	0.00957541	0.0305672	0.00878409	0.00915523	2.14465e-05	0.00129188	0.00128572	0.0106952	0.000147524	0.00067647	0.00144348	0.000570542	0.005721	0.00627546	0.00231305	0.00220236	0.00131275	0.00604189	0.00203052	0.000938706	0.00162742	0.0441928	0.000916048	0.000320396	0.0119352	0.0143205	0.0028525	0.00244541	0.000447241
Norway_British	13	0.0157056	0.1293	0.024423	0.0623276	0.0789409	0.0360419	0.0408123	0.0434009	0.0374258	0.0297318	0.0410894	0.0142189	0.0097018	0.0159144	0.0278664	0.00704345	0.013853	0.0106938	0.013476	0.0307355	0.0322399	0.0223602	0.0323208	5.44914e-05	0.00138714	0.000527111	0.000234154	1.53435e-05	0.000287434	0.00123757	5.44965e-05	4.06971e-05	0.000401561	0	0.00258919	0.000303334	0.00010967	0.00795328	0.000433991	0.0672243	0.00202606	0	3.43524e-05	0.0230285	0.000714451	1.57589e-05	0	0
Norway_White	121	0.0151118	0.00928759	0.00191186	0.0130067	0.00803294	0.0140903	0.0136238	0.00944394	0.00646038	0.0022521	0.0115376	0.00276074	0.00457754	0.00211239	0.0177068	0.00102523	0.00277159	0.00916334	0.00393651	0.0151821	0.00847537	0.00401547	0.00790611	7.81904e-06	0.000674349	0.000221203	0.00021221	0.000137088	0.000513656	0.00315057	0.000190285	9.5017e-05	0.000487268	0.00038203	0.00245992	0.00220851	0.000667484	0.00466567	0.000909933	0.533215	0.00903507	5.63356e-05	0.000271721	0.0173524	0.00104499	0.000471679	0	0.00031257
Pakistan_British	65	0.0319837	0.0614852	0.020641	0.0357893	0.0254258	0.053959	0.0768279	0.0702186	0.0199537	0.0198826	0.083465	0.0125625	0.0248617	0.0149278	0.0607785	0.0076311	0.00747955	0.0118801	0.0113308	0.0431216	0.0795454	0.0669162	0.0444519	0	0.00155324	0.00153586	0.000796482	8.85699e-05	0.000116633	0.000319063	9.24773e-05	0	0.000501097	0.000180649	0.00020886	8.77071e-05	0.000138518	0.000475835	0.000346485	0.00605843	0.000255677	1.81781e-05	3.52052e-05	0.0150976	0.00130233	3.30573e-05	3.12771e-06	4.12951e-06
Pakistan_Other	30	0.00210101	0.00288783	0.000188172	0.00114109	0.00151215	0.00769484	0.00570046	0.0124675	0.0030229	0.000308261	0.00211565	0.000494259	0.00015304	0.000565506	0.0032597	1.57956e-05	9.25329e-05	0.000648721	0.000117253	0.00281177	0.00155168	0.000819763	0.0079414	1.34648e-05	0.000816283	0.000743942	0.00035293	2.36061e-06	0.00165632	0.000354134	0.000137625	9.27516e-06	0.000473711	0.00535564	0	5.9056e-06	0.00177395	0.000607358	0.000581889	0.00045406	0.000444009	9.23083e-06	7.93324e-05	0.00345436	0.00101016	1.61105e-05	1.84594e-06	1.01724e-05
Pakistan_Mixed	15	0.0242855	0.0425541	0.0133113	0.0116761	0.0117257	0.0200597	0.0350027	0.0214049	0.00887859	0.0109854	0.00525098	0.0312586	0.00805114	0.0171497	0.0363228	0.00026643	0.00351982	0.00333878	0.00176466	0.0134904	0.0193405	0.00712528	0.0448801	0	0.00155864	0.00278594	0.00197806	0.00114138	0.000717501	0.000285063	8.84674e-06	3.15811e-05	0.000383752	0.00609354	0.000221447	0.000116815	0.000583858	0.000672323	0.000399737	0.0030618	0.000582388	0	0.00120243	0.011082	0.00369629	8.06471e-05	0.000672277	0.00240355
Pakistan_Indian	35	7.84375e-05	0.000120878	0	9.38518e-06	2.57502e-05	6.28308e-05	2.24813e-05	2.24626e-05	3.71154e-06	5.42668e-05	0.000741242	0.000377877	3.22282e-05	0.000370031	0.00010645	8.44188e-06	0.000391388	0.00023166	1.7828e-06	0.000232419	0.000201907	2.63548e-06	3.93244e-05	0	0.000691023	0.000910028	0.000295436	0	0.00623255	0.000370045	4.39398e-05	1.7614e-05	0.000292205	0.00210477	0	0	0.00177016	0.000607768	0.000319251	0.000315465	0.000204036	2.89823e-06	1.61566e-05	0.000710494	0.00154472	5.11649e-06	1.6988e-05	0
Pakistan_Pakistani	1241	5.98386e-05	7.72607e-05	2.33575e-06	1.40516e-05	2.69843e-05	6.53582e-05	3.81581e-05	8.50202e-05	3.47998e-05	1.80383e-05	0.00016944	0.000245771	3.16073e-05	0.000437363	8.22221e-05	7.17708e-05	0.000234845	0.000240317	1.11311e-05	0.000166811	0.000104968	6.91248e-06	8.03426e-05	1.05386e-07	0.000314926	0.000548472	0.000119587	4.14657e-06	0.0028847	0.000482907	4.75786e-05	2.6946e-05	0.000335363	0.00134461	9.12028e-07	1.24831e-06	0.00034192	0.000396973	0.000303966	0.000160189	0.000115271	9.26921e-06	1.32816e-05	0.000909769	0.000676572	1.41347e-06	2.36315e-06	2.04496e-06
Pakistan_Asian	22	0.0119257	0.00484536	1.72295e-05	0.00435264	0.00232677	0.00391488	0.00262499	0.00766884	0.000706748	0.000202575	0.000692169	0.00114957	0.000216808	0.000835681	0.00232435	3.29291e-05	0.00224553	0.000295311	0.000260535	0.00335535	0.000403444	0.00178473	0.00182322	0	0.000599223	0.000852665	0.000818402	0	0.00203068	0.00082992	7.51242e-05	2.54583e-05	0.000307877	0.00838876	8.09482e-06	0	0.0015793	0.000504157	0.000460869	0.00234745	8.72467e-05	0.000165899	3.64846e-05	0.00218823	0.00115037	1.26561e-05	4.41349e-06	0
Palestine_British	22	0.0224167	0.0363823	0.0288836	0.0238658	0.0366952	0.0805022	0.0558217	0.0220968	0.0216532	0.0148759	0.0573377	0.0255158	0.0157968	0.0118393	0.0547314	0.00376057	0.00822291	0.0134254	0.0105678	0.0509858	0.0473943	0.0404342	0.0358652	0.000142049	0.00120674	0.00182717	0.00498688	0.000541417	0.000414888	0.000518384	0.00834276	0.000778458	0.00242675	0.0176474	0.000288454	0.000950899	0.0152679	0.00317241	0.000156157	0.0242322	0.0442554	0.0145604	0.00183645	0.0269297	0.00141422	0.00247227	3.70311e-05	0.00916815
Palestine_White	14	0.000726375	0.000367833	0	0.000280202	0.00202198	0.00130331	0.0016809	0.000863847	0.000181913	0.000224752	0.00173559	0.000224651	2.78604e-05	0.000591375	0.00201159	4.50162e-05	0.000157557	0.00174524	0	0.00208746	0.000578766	0	0.000271295	0	0.00164509	0.00321375	0.00520349	4.67677e-06	0.00690304	0.00433842	0.0179655	6.89697e-05	0.00394792	0.0688354	2.54486e-05	0.000767598	0.00910875	0.0577703	0.000778247	0.00241456	0.236925	0.00851445	0.0141483	0.0211532	0.0135577	0.00247138	0.000323656	0.00201895
Palestine_Other	21	0.000278178	6.78572e-05	1.2465e-05	0.000202242	4.7544e-05	7.38379e-05	4.54259e-05	0.000179708	3.90279e-05	4.26512e-06	2.45307e-05	0.000263551	0.000119349	0.000916017	0.000129304	1.58397e-05	0.00084419	0.00043005	0	0.000127793	0.00023573	3.02471e-06	0.00029852	0	0.0012339	0.00275177	0.00453244	0.000172275	0.0128978	0.000490051	4.42869e-05	0.000990997	0.000534294	0.11381	0	0	0.00633435	0.000294034	0.00108108	0.000332775	0.000372606	0.00124256	0.000898148	0.0234414	0.0111827	4.04056e-06	0.000761958	8.07938e-05
Peru_British	19	0.0209629	0.0380867	0.015891	0.0269349	0.0546477	0.0524158	0.031647	0.0660248	0.0201386	0.0232558	0.125319	0.0514834	0.0307137	0.0265908	0.0255202	0.00235367	0.00680449	0.00849378	0.0236511	0.0731436	0.104918	0.0348276	0.0155873	4.83293e-05	0.00797448	0.00106901	0.00216236	0.000393082	0.000150373	0.000580052	5.86237e-06	5.29042e-06	0.000125677	7.17853e-06	0.000144802	0.000606799	0.000236664	0.00132359	0.000650978	0.00535463	0.000474625	4.23151e-05	0.0121905	0.008419	0.000340845	0.000136275	3.68934e-05	5.96421e-06
Peru_White	15	0.0295453	0.00831985	0.00138235	0.00697724	0.00769658	0.0067531	0.0258283	0.00285877	0.0207773	0.00192251	0.00569108	0.00165281	0.00481353	0.00154776	0.00461693	0.000696971	0.0018146	0.00179135	0.00368741	0.00988312	0.0475735	0.00485754	0.0199942	0.00394201	0.0279219	0.001659	0.00640876	0.00265804	0.000734746	0.00150531	0.000685116	0.000414903	0.00329779	0.00802549	0.00595464	0.0102113	0.00873723	0.00923678	0.00397498	0.00835632	0.00655587	0.00152789	0.121928	0.0603108	0.0061913	0.00322149	0.00115898	0.00111613
Peru_Other	38	0.00306393	0.000966895	4.61653e-06	0.000172435	0.000269027	0.000820892	0.000947128	0.00139621	0.000111101	0.000687759	0.00110247	0.000920499	0.000697097	0.000566935	0.000579155	0.000244627	0.000380962	0.000345165	0.000111	0.00169046	0.00091538	0.00020251	0.00147596	1.93379e-05	0.0238989	0.00269547	0.00494474	0.0025324	0.00269555	0.000359476	0.000137611	0.000354818	0.000358622	0.00489271	6.37341e-05	3.48884e-05	0.00191803	0.000793499	0.00133808	0.000883138	0.00126884	0.00149692	0.128794	0.0107379	0.00132729	0.000375821	0.000655748	0.00466368
Philippines_Other	175	0.000110791	0.000100527	1.28828e-05	4.02033e-05	8.93787e-05	0.00022367	0.000114855	2.88201e-05	2.2778e-05	4.92218e-05	0.000319824	0.000140799	0.000105133	0.000117623	0.000174086	8.60774e-06	0.000207625	0.000119203	3.93516e-06	0.000192267	0.000162099	3.32171e-05	0.000201047	0	0.00121511	0.000326126	0.000133805	2.04954e-06	0.000216645	0.000216635	2.34082e-05	1.89776e-06	0.000114246	7.88215e-05	8.37579e-07	4.23105e-07	1.55244e-05	0.000167905	0.00010281	0.000278806	0.000437366	7.49637e-07	0.000446499	0.00147618	0.000190182	1.18632e-05	2.82586e-06	4.81249e-07
Philippines_Asian	134	5.0855e-05	0.000129797	9.34846e-06	5.68446e-05	6.37539e-05	8.49874e-05	0.000139043	4.76329e-05	1.97061e-05	7.73312e-05	0.000277406	0.000173153	8.40452e-05	0.000103692	0.000244333	5.70686e-05	0.000326189	0.000216093	3.87115e-06	0.000269343	0.000957673	5.82166e-06	0.000324412	0	0.000984615	0.000192121	9.65851e-05	4.94574e-07	0.000299208	0.000172564	5.43884e-06	1.94268e-06	7.49625e-05	0.000142179	5.46018e-07	1.58696e-06	5.97895e-05	0.000196954	7.7819e-05	0.00014037	3.37932e-05	3.71839e-06	0.000383948	0.00110449	0.000177293	8.80086e-07	6.5165e-07	0
Poland_British	38	0.00211923	0.003157	0.000164823	0.00106208	0.0088656	0.00866709	0.00135027	0.0102678	0.00232273	0.000248688	0.0015836	0.0017213	0.000478504	0.000536916	0.0266499	8.63861e-05	0.000977627	0.00105589	0.000860903	0.00473464	0.00552107	0.00384939	0.00716831	0	0.000752186	0.00112247	0.000512968	1.56553e-05	0.000379922	0.00664732	0.062602	0.00310053	0.02277	0.00583342	0.00129335	0.0252828	0.00685131	0.114784	0.00247478	0.00300154	0.57954	9.39631e-05	0.00250811	0.00962505	0.0104874	0.00611484	0.00071513	0.00852962
Poland_White	588	0.00284007	0.00135397	0.000210383	0.00109224	0.00158513	0.00106688	0.00181071	0.000924877	0.000705129	0.000338438	0.00122893	0.00087676	0.000577075	0.000745445	0.00258056	0.00014996	0.00090519	0.000703856	0.000295611	0.00159601	0.000491723	0.000280947	0.000385715	2.09194e-05	0.000618289	0.000646349	0.000370117	3.36708e-05	0.000569675	0.00393652	0.0617224	0.000588613	0.0119113	0.00173653	0.000482809	0.0127412	0.0012251	0.112019	0.00227364	0.00182563	0.726243	0.000156965	0.000453601	0.00768678	0.00680917	0.00172203	0.000519015	0.00117861
Portugal_British	24	0.0274972	0.0443096	0.00767801	0.0251149	0.0301324	0.077435	0.0213437	0.0388179	0.0144398	0.0213876	0.0410964	0.0128124	0.0161413	0.0100457	0.080725	0.0162986	0.0161571	0.00609058	0.0114713	0.0264962	0.0739615	0.0484066	0.0363058	4.98946e-05	0.0103507	0.00209215	0.000755066	0.00045598	0.000759557	5.92287e-05	0.000236607	0.000246423	0.000459016	0.00599814	6.59309e-05	0.000278565	0.00413078	0.00105388	0.000161443	0.00315541	0.00729196	0.00175553	0.0155859	0.0308291	0.0016766	0.00236566	0.00234343	0.00537523
Portugal_White	281	0.00698361	0.00541411	0.000900763	0.00284078	0.00278503	0.00454191	0.00471876	0.00260834	0.00192046	0.00152062	0.00520449	0.00229818	0.00305939	0.00193149	0.00529012	0.000784189	0.00279493	0.00141061	0.000869749	0.00512103	0.00308535	0.000544693	0.00244476	0.000250689	0.00776491	0.0058659	0.00199614	4.06883e-05	0.00049566	0.00038248	4.43105e-05	2.46895e-05	0.000983022	0.00147918	0.000219561	0.000232741	0.000458123	0.00104983	0.000158629	0.00257365	0.000990145	0.000263169	0.0313168	0.00891879	0.00167805	8.03363e-05	4.3916e-06	0.000181163
Romania_White	63	0.00624535	0.00284409	7.25289e-05	0.000645082	0.00135938	0.001378	0.00283642	0.00127313	0.000386905	0.000151013	0.00179861	0.000795423	0.000692484	0.00104691	0.0022466	0.000170541	0.000767642	0.00113386	0.000441434	0.00287111	0.0010861	0.000118884	0.000975747	6.09435e-05	0.00112213	0.00307285	0.00490291	0.00159741	0.00560142	0.00752793	0.0630692	0.239499	0.0860598	0.0101543	0.00137412	0.00371742	0.0848976	0.0246783	0.0143391	0.00385496	0.13228	0.00054513	0.00235198	0.0224889	0.0968911	0.0114052	0.0169534	0.0314692
Russia_White	151	0.00025884	8.90446e-05	3.51132e-06	7.12764e-05	0.000197445	0.000185209	0.000151209	7.52758e-05	4.10283e-05	8.12882e-05	0.000726733	0.000656665	0.000171115	0.000519591	0.000257256	2.69055e-05	0.000429712	0.000733583	3.92929e-05	0.00091062	0.000220581	2.71429e-05	0.000106652	0	0.000748959	0.00128717	0.000633332	8.78017e-05	0.00352096	0.145372	0.216411	0.00718397	0.0154058	0.0101547	1.58372e-05	0.000507213	0.00388752	0.150332	0.0448772	0.000888598	0.259879	0.000298515	0.00243939	0.003409	0.0119756	0.0032024	0.00106898	0.00388381
Serbia/Montenegro_White	49	0.000665739	0.00180282	0.000656635	0.00114948	0.0012612	0.000290435	0.000444019	0.001621	0.0011393	0.000367393	0.00043334	0.000745113	0.000588705	0.000379801	0.00162251	0.000155174	0.000953572	0.000966648	0.00012351	0.000410258	0.00334236	1.64189e-06	5.81174e-05	1.23989e-05	0.00048349	0.00168144	0.00060489	0.000247642	0.00140259	0.00455253	0.0264542	0.0396704	0.444758	0.00284123	0.00541991	0.00480082	0.028049	0.0281222	0.00296149	0.000977338	0.0970529	1.76731e-06	0.00016153	0.00992694	0.24684	0.000537122	8.42163e-05	0.000641703
Sierra Leone_British	11	0.0563561	0.105255	0.0510993	0.00141684	0.00350315	0.0280115	0.0149971	0.0519696	0.00754867	0.00642042	0.0246368	0.00589848	0.0253749	0.00246329	0.164135	0.00186518	0.00221067	0.00571894	0.00543678	0.0364274	0.0315491	0.0247638	0.0340296	0	0.00116646	0.00302139	0.000556232	0	0.00241592	0.000208989	1.26195e-05	0	0.00044635	0.0466282	0.000129788	0	0.00205605	0.00161968	0.000303672	0.00269747	0.000231012	0.00575565	0.00329058	0.0167687	0.00161747	1.78187e-05	4.61842e-05	0.000105895
Sierra Leone_African	176	0.000219149	0.000306303	2.67956e-05	0.000146017	6.15456e-05	0.000253591	0.000231819	0.000480856	2.2913e-05	0.000288691	0.00040869	0.000243864	0.00030759	0.000140416	0.000210252	3.35987e-05	0.000200427	0.000116062	9.66354e-05	0.000699704	0.000604565	0.000143704	0.000732071	0	0.000111442	0.00047196	0.000137902	1.01579e-05	0.000216102	0.000114945	8.38293e-06	2.41553e-06	2.80039e-05	0.000185686	1.45537e-06	2.32201e-07	3.57425e-05	5.26309e-05	5.38877e-05	0.000199401	3.67509e-05	4.84661e-05	7.48979e-05	0.0010171	0.000198561	8.07575e-06	5.44932e-06	0
Sierra Leone_Other	28	7.63924e-05	2.23549e-05	1.49269e-05	1.90691e-05	1.39793e-05	0.000108423	1.7279e-05	2.41946e-05	3.04128e-05	3.96735e-05	0.000100212	7.87078e-05	1.08582e-05	0.000133885	9.36265e-05	0	9.18799e-05	9.08429e-05	4.48438e-06	1.63074e-05	2.09782e-05	3.44089e-06	0.000130336	0	0.000104963	0.000762122	0.00141437	7.12539e-06	0.000846894	5.2632e-05	0.000126257	5.9398e-05	0.000143688	0.0108638	0	0	0.00103368	1.04924e-05	0.000347997	7.90098e-05	0.0006665	0.00121981	0.000149409	0.00230094	0.00189918	4.60572e-05	8.909e-05	0
Singapore_British	317	0.0387056	0.0581658	0.0290589	0.0509009	0.0415538	0.0669553	0.0515019	0.0861449	0.0301964	0.038802	0.0343197	0.0276963	0.0312738	0.0169796	0.0763289	0.00879521	0.0116142	0.00671824	0.0217976	0.0399056	0.0498597	0.0460887	0.0563255	7.00359e-05	0.00106733	0.000514578	0.000321842	0.000737613	0.000136783	0.000574697	0.000194874	0.000334999	0.00121327	0.000759238	0.000766227	0.0013501	0.000700656	0.00385753	0.000135962	0.00572133	0.00550503	0.000894917	0.000416389	0.0125057	0.00124494	0.000562633	6.05973e-05	0.00128868
Singapore_Other	17	0.0101406	0.00646509	0.00131531	0.00069315	0.00121426	0.00370074	0.00679153	0.0016927	0.00155689	0.000900314	0.00389915	0.0016984	0.000720939	0.00240461	0.00496762	0.00228324	0.000738492	0.000625477	0.00278887	0.0013095	0.00931102	0.000498547	0.00544032	0	0.000621669	0.00035175	4.9909e-05	0	0.00126654	0.000675546	2.17616e-05	9.67249e-06	0.00106436	0.000320995	0.00124708	7.50812e-06	5.70645e-05	0.0006862	0.000274093	0.00318776	0.000624529	0	0.000244296	0.00155275	0.000610407	8.19518e-06	1.26839e-05	1.52735e-05
Singapore_Mixed	14	0.0110731	0.0302563	0.00439365	0.0100655	0.00568389	0.0635371	0.011151	0.0127949	0.0179861	0.0122495	0.0130774	0.0149442	0.00905452	0.00359012	0.0244252	0.00159054	0.00805149	0.00225604	0.0102579	0.0575073	0.0252521	0.0143806	0.0820056	0	0.000988516	0.00029757	0.0020761	0	0.000770601	0.000856771	0.000190763	0	0.000265249	0.00119652	4.14593e-05	1.71871e-05	0.00021982	0.00205345	0.000277601	0.00223304	0.000319531	0	0.000147279	0.013575	0.0001796	0	0	0
Singapore_Indian	45	0.000268145	0.000250405	0.000999815	0.00144008	0.000908585	0.00095291	0.000275157	0.000658336	0.000247747	0.000709575	0.000437384	0.000762615	0.000140755	0.000274368	0.00219116	2.3547e-06	0.000191324	0.000325508	0.000346341	0.00125266	0.00115576	0.0010907	0.000323144	1.22111e-05	0.000287962	0.000206792	1.90411e-05	5.953e-06	0.00065737	0.000288345	8.93957e-06	1.20726e-06	0.00241881	0.000329657	0	0	1.46145e-05	0.000164464	0.000252033	0.000169948	9.43529e-05	0.000830497	9.20169e-06	0.00104918	0.000302543	0.000188484	0	2.84959e-05
Singapore_Asian	12	1.65809e-06	3.00016e-05	0	0	0	0	0	0	0	1.41987e-05	6.95076e-06	5.63473e-05	0	0.000188174	2.18267e-06	0	5.47029e-05	1.18625e-05	0	1.40223e-06	0	0	0	0	3.56942e-05	7.41329e-05	5.59828e-06	0	0.000141111	1.53953e-05	0	0	0	0	0	0	1.44391e-06	1.72179e-06	5.67938e-06	9.14817e-07	0	0	0	4.42433e-05	9.88055e-05	0	0	0
Singapore_Chinese	83	4.54133e-05	7.97195e-06	0	4.65803e-06	8.16724e-06	7.59694e-06	1.0682e-05	6.2837e-06	2.97095e-06	8.6461e-06	5.64789e-05	0.000134722	5.56104e-05	0.00113605	0.000165659	3.53174e-05	7.08561e-05	8.90577e-05	2.93107e-05	6.62687e-05	1.77799e-05	7.70838e-07	5.0778e-05	0	0.000140148	0.000135609	1.27823e-05	0	0.000378576	0.000150365	1.52209e-06	1.42626e-06	4.17715e-05	0.000195051	2.15079e-05	0	0.000167934	7.64416e-05	7.47083e-05	0.000431422	3.38611e-05	3.91483e-07	4.14342e-06	0.00109576	0.00026747	0	0	0
Somalia_African	73	0.000162603	5.57141e-05	9.40686e-05	0.000372632	4.19604e-05	1.47963e-05	0.000548078	0.000200523	6.14676e-06	1.9488e-05	7.54941e-05	0.000115766	1.13001e-05	0.000266373	0.000320586	2.01087e-05	0.000264181	0.00014864	0	7.03253e-05	0.00261426	0.000523656	0.00114639	0	0.000452124	0.000758187	0.000266642	2.54758e-05	0.00104081	0.000663345	4.24963e-06	0.00257775	0.000336102	0.00927163	0	6.13519e-06	0.00189696	6.56006e-05	0.00048217	8.34184e-05	0.00025839	0.000120797	5.14263e-05	0.00285872	0.00169699	3.73984e-05	3.12751e-06	5.05098e-05
Somalia_Other	33	1.69182e-05	1.48202e-05	0	7.02884e-06	2.43435e-06	6.07343e-06	2.66257e-05	7.60327e-06	1.27405e-06	2.065e-05	7.69377e-05	0.000177762	1.83318e-06	0.000194952	4.03804e-06	4.38875e-06	0.000122159	0.000199569	0	5.97804e-06	2.89606e-05	0	2.03123e-05	0	0.00015219	0.000781613	0.000420164	0	0.00246625	0.000215074	3.20143e-06	6.1535e-06	0.000110656	0.00602838	0	0	0.0001278	3.66963e-05	3.2048e-05	0.000330741	6.90722e-06	3.95821e-05	7.54276e-05	0.00204386	0.00148315	0	6.15073e-06	0
South Africa_British	534	0.0431912	0.0554497	0.0320164	0.047342	0.0374945	0.0602215	0.0550489	0.0551281	0.0318605	0.0283285	0.0364819	0.0222227	0.0282702	0.0141497	0.0568121	0.0091167	0.0173332	0.00667986	0.0214321	0.0312999	0.0486319	0.0374519	0.0465162	0.000319099	0.00126065	0.00107506	0.000844066	0.000972942	0.000697786	0.00082589	0.000256168	0.000251662	0.00237353	0.00572651	0.00283173	0.00241293	0.00138954	0.00335447	0.000489594	0.00802485	0.00774779	0.000790074	0.00204552	0.0175114	0.00177081	0.00325988	0.000485652	0.00271081
South Africa_White	602	0.0367201	0.0399139	0.0194506	0.021545	0.022017	0.0287249	0.0459129	0.0177295	0.02452	0.00899744	0.0252951	0.00784396	0.0170372	0.00669399	0.0244148	0.00592869	0.0091189	0.00427286	0.0147849	0.0241769	0.0256858	0.0131566	0.0262291	0.00213178	0.00177703	0.00239295	0.00399969	0.00195564	0.00150987	0.00116082	0.00165495	0.00141594	0.00530945	0.01928	0.0154827	0.0118425	0.00685086	0.00806287	0.00180424	0.0112187	0.0246038	0.0039467	0.00845611	0.0385677	0.0061568	0.00841308	0.00278243	0.00981129
South Africa_Irish	11	0.0406406	0.026402	0.00583937	0.00328973	0.0361166	0.0408515	0.0420917	0.015352	0.0389931	0.0121306	0.033367	0.00760362	0.0101983	0.00818233	0.00751408	0.00811468	0.0120908	0.00855134	0.00459734	0.0503874	0.0784367	0.0974032	0.32973	9.43486e-05	0.00110062	0.0020443	6.01297e-05	0.000320688	0.00142243	0.000270385	3.26255e-05	0	0.00164085	0.00108128	0.000374026	0.000929562	0.00135869	0.00298214	0.000120012	0.00266472	0.00096321	0.000959243	4.26896e-05	0.0114303	0.000337074	0.00141669	1.15858e-05	0.000129751
South Africa_African	42	0.00160603	0.000679153	0.00047614	0.000101247	0.00180295	0.00114496	0.00116632	0.000501456	0.000556079	0.000131824	0.000572472	0.000129696	0.00058207	7.98295e-05	0.00044921	0.000462006	0.000273585	0.000184187	0.000101337	0.00626618	7.66669e-05	5.01888e-05	0.000593415	0	0.000189016	0.000534039	0.000112248	1.38896e-05	0.000222586	1.8244e-05	1.25077e-06	2.87886e-05	0.000115716	0.000231191	6.13829e-06	1.07486e-05	0.000144867	1.30582e-05	0.000358832	0.000546232	6.34249e-05	1.37696e-05	0.000201597	0.00248813	0.000617034	2.99524e-05	8.20645e-06	3.49045e-07
South Africa_Other	58	0.0134357	0.00737277	0.00140165	0.0043511	0.00209788	0.00234033	0.00792144	0.00368573	0.00581745	0.00215632	0.0020584	0.0021275	0.00262619	0.00246805	0.00609362	0.00176395	0.00138169	0.000595864	0.00131208	0.00709231	0.00234162	0.00177505	0.00392956	4.979e-05	0.000292223	0.000883325	0.00145402	6.39549e-05	0.00081944	0.00095397	0.000409069	0.000292917	0.00137024	0.00848065	0.00307998	0.00116653	0.00311449	0.0030093	0.000645757	0.00233135	0.0141111	0.000316381	0.00164578	0.0168788	0.0017978	0.00265507	0.00036475	0.0069924
South Africa_Mixed	42	0.0360989	0.0135912	0.00786546	0.0121188	0.0152387	0.00543878	0.027306	0.00739428	0.0111612	0.00469943	0.0133361	0.000921936	0.0123271	0.00675963	0.0086286	0.000973241	0.00419655	0.0015705	0.00739433	0.00680785	0.0083432	0.00316644	0.0172652	0.00112981	0.00101536	0.00175536	0.00304299	0.00638058	0.00126449	0.00214257	0.0011207	0.000679061	0.0016391	0.00260801	0.00581963	0.0025116	0.00234641	0.00542663	0.00257254	0.0061318	0.00534263	0.0002308	0.00283454	0.0255148	0.00317413	0.00189417	0.000285419	0.00117934
South Africa_Indian	37	3.85615e-05	0.000179602	0	0.00016618	0.000296591	5.03437e-05	0.00049049	3.23036e-05	1.76234e-05	0.000238897	0.000374669	0.000156292	8.97358e-05	0.000242059	0.000314611	3.35179e-05	0.000187862	0.000341582	1.33839e-06	0.00166622	6.50517e-05	2.83419e-05	0.000122365	0	0.000172228	0.00026466	5.18814e-05	0	0.000874596	0.000328391	1.597e-05	0	3.85098e-05	0.00366132	0	0	0.000131004	0.000125497	0.000173667	4.67622e-05	3.59408e-05	3.6117e-05	1.07509e-06	0.000804723	0.000291785	0	1.18549e-06	0
South Africa_Asian	10	4.99218e-05	1.6267e-06	0	1.25107e-05	3.10684e-05	0.000444911	0.000599818	2.34755e-06	1.0196e-05	2.23206e-05	0.000618562	0.000266408	1.3941e-05	0.000571593	9.08086e-05	0	4.92616e-05	0.000188725	6.43713e-06	0.000274665	0.000147412	5.87749e-05	1.26271e-05	0	0.000126976	0.000134893	0.00121451	0	0.00192148	0.000372674	1.18015e-05	0	9.43485e-05	0.00351771	0	0	0.0237322	4.70632e-05	0.00112306	0.000484195	6.21899e-05	0.000118035	4.52312e-05	0.000725729	0.00411776	0	1.63079e-05	0
Spain_British	16	0.0469399	0.0354712	0.00418928	0.0116946	0.0270617	0.0364105	0.0202321	0.0433201	0.0192128	0.00410053	0.0137117	0.00689712	0.00724034	0.00825189	0.0288517	0.00185871	0.00252387	0.00619789	0.00648208	0.0340293	0.0130205	0.00533807	0.0271651	0.000757304	0.0446921	0.00269431	0.00379712	2.01648e-05	0.000555747	0.000943807	0.000163186	2.08549e-05	0.0012933	0.00135012	0.00151323	0.000459914	0.000717467	0.00107465	0.000368575	0.00944037	0.0140785	0.000330787	0.297777	0.0152741	0.00273362	8.87315e-05	0	9.07153e-06
Spain_White	329	0.00863817	0.0068068	0.0011383	0.00237796	0.00336949	0.00335152	0.00592483	0.00342474	0.00301342	0.00204718	0.00513893	0.00290423	0.00418099	0.00297128	0.00474431	0.00108785	0.00415538	0.00142237	0.00178629	0.00476152	0.00470985	0.000971775	0.00415488	0.00828047	0.0896785	0.00593368	0.00402901	0.000420163	0.00073528	0.000654094	5.67163e-05	4.3507e-05	0.00138146	0.00114025	0.00019355	0.000128719	0.0014132	0.00116621	0.000336371	0.00320721	0.00101268	0.000592234	0.476767	0.0223301	0.00176102	7.51842e-05	1.47999e-05	2.22951e-05
Sri Lanka_British	72	0.0288491	0.0495517	0.0267073	0.0440577	0.0556378	0.0692723	0.0535077	0.0650061	0.0252126	0.0176437	0.0667137	0.0133727	0.031823	0.0218483	0.0740632	0.0126607	0.00985802	0.0120014	0.0156871	0.0326185	0.0750889	0.0638338	0.0337323	0.000206448	0.00176007	0.000483933	0.00025759	1.12711e-05	0.000296994	0.000109176	0.000109731	1.45698e-05	0.00117917	2.44957e-05	0.0003481	0.000690207	2.00971e-05	0.00278994	0.000303678	0.00545453	0.00118903	0	0.000319971	0.0300089	0.000881183	4.03398e-05	1.19882e-06	7.05732e-05
Sri Lanka_Other	75	0.000241915	0.000499041	2.72115e-05	0.000262025	0.000349904	0.000260154	0.000393104	2.72382e-05	0.000293492	7.50861e-05	0.000136378	5.15246e-05	0.000823574	0.000210726	0.000125516	1.35878e-06	7.08173e-05	0.000519786	0.000142711	0.000494863	0.00174081	0.00018772	0.0001587	0	6.37662e-05	6.84465e-05	0	0	0.000108383	5.23373e-06	3.06839e-06	0	6.05561e-06	1.90189e-05	0.000277141	3.95051e-05	1.72921e-05	0.000242901	0.00011953	0.000273851	0.000249447	0	1.43895e-06	0.000626881	3.83088e-06	9.86404e-05	0	2.00115e-06
Sri Lanka_Mixed	12	0.0262877	0.0236394	0.00280438	0.0105792	0.0143098	0.0142964	0.0449252	0.0183965	0.00480593	0.00253718	0.00906524	0.00302441	0.00218696	0.029782	0.0107995	0.000776486	0.00545098	0.00315886	0.0062453	0.0163928	0.00702477	0.00327976	0.00745714	7.91462e-05	0.00101917	0.00104573	0.0062495	0	0.00059323	0.000634072	0.000373442	0.000216332	0.000288581	0.000580099	0.00158444	0.00054643	0.000737927	0.00330526	0.000616961	0.00463763	0.00110456	0	0.000354416	0.00731966	0.00194113	3.13788e-05	4.80781e-05	0.000246655
Sri Lanka_Indian	22	0.00539261	0.00895525	0	0.000941574	0.00476305	0.00393511	0.00112362	5.03501e-05	0.00112721	0.00159845	0.000842396	0.000283749	0.000101503	0.000263981	0.000186421	2.16458e-05	0.000666397	0.000165048	4.85668e-06	0.000522931	0.000156994	7.0826e-06	0.00370182	0	0.000245265	0.000104077	6.73103e-06	0	1.92481e-05	2.66261e-05	0	0	9.31575e-05	1.0351e-06	0	0	0	0.000106132	6.65136e-06	0	0	0	2.74435e-05	0.00062896	4.47861e-05	0	0	0
Sri Lanka_Asian	545	0.00104166	0.000428128	0.000352881	0.000485292	0.000495511	0.000302746	0.000571283	0.000462499	0.000217739	5.24985e-05	0.000545225	0.000213853	0.000422596	0.000266025	0.000684234	5.88095e-05	0.000221698	0.000113672	0.00031083	0.00060361	0.000256012	1.49042e-05	0.000916002	0	7.00729e-05	8.72521e-05	3.00717e-05	2.41877e-06	3.85062e-05	9.59585e-05	5.99942e-06	6.99444e-06	3.59487e-05	9.01106e-06	0.000278583	1.44703e-05	1.80179e-06	2.6183e-05	0.000114799	0.000134168	0.000118498	3.24541e-07	6.09093e-06	0.000567683	5.21123e-05	3.05805e-05	6.11828e-07	1.4063e-05
Sudan_British	23	0.0187802	0.0736191	0.0110132	0.0397618	0.0531688	0.069236	0.087616	0.123198	0.0231338	0.00952186	0.0522775	0.00685971	0.0150301	0.0101645	0.101239	0.00202452	0.0114869	0.0107773	0.0190105	0.0548619	0.067193	0.0826796	0.0181386	7.87085e-05	0.00344626	0.000355178	3.68496e-05	0	5.95075e-05	0.000114948	0	0	0.000290256	2.93872e-05	0.000142859	2.59618e-05	3.0415e-06	0.000215346	7.05865e-05	0.00898773	0.000194082	0	0.00261082	0.00558796	0.000345311	7.59788e-05	0	0
Sudan_African	40	1.38054e-05	0	1.61923e-06	3.39013e-06	6.1673e-06	8.50589e-06	5.06076e-06	4.21389e-06	8.8665e-07	1.15392e-06	5.81399e-05	0.000151012	3.90833e-06	0.000476283	8.45156e-06	1.24533e-05	5.33165e-05	0.000125195	2.95057e-07	2.6268e-05	2.37647e-05	0	5.84683e-06	0	0.000374368	0.00129646	0.000285047	1.37444e-05	0.00147393	4.69745e-05	4.04771e-05	1.40587e-05	0.000579942	0.00227493	0	0	0.000333043	0.000162761	0.000339965	0.000147775	5.06963e-05	9.77171e-05	1.57222e-05	0.00169374	0.000543006	3.8429e-06	3.25397e-05	2.19309e-06
Sudan_Other	39	0.00483897	0.000733045	0.000243227	0.000503373	0.00106562	0.00448416	0.000305229	1.28807e-05	0.000404723	3.33557e-06	0.000220597	3.52137e-05	0.000203163	0.000136074	0.000754757	6.27184e-05	0.0002432	0.000523834	8.20551e-05	0.00160511	0.00254604	0.00563356	0.0012027	0	0.000459943	0.00151471	0.000277035	2.5448e-06	0.0017104	0.000131436	6.23819e-05	0.000218471	0.000121144	0.0107915	0.000371922	5.01913e-05	0.00037947	0.000190672	0.000345635	0.000225096	0.000395377	0.000150744	6.15689e-05	0.00629314	0.00125143	8.41211e-06	0.000459679	0.000197906
Sweden_British	13	0.00640255	0.0274815	0.0326397	0.0735532	0.0384579	0.0809064	0.0392399	0.049956	0.00630644	0.0148554	0.00903285	0.0643199	0.0141328	0.0118521	0.132049	0.00197042	0.00605653	0.00447521	0.0136966	0.039354	0.017594	0.0188749	0.0811943	0.000334661	0.000732986	0.000782263	0.00285588	0.00198432	0.00127211	0.000867096	2.24181e-05	0.000603118	0.000427641	0.00298597	0.0019322	0.00197391	0.00259991	0.00166078	0.000389636	0.0252801	0.00667354	1.4401e-05	0.00707634	0.00956142	0.00305883	0.00172027	0.000259354	0.00661164
Sweden_White	199	0.0133639	0.0119584	0.00238926	0.00776648	0.00860275	0.00899213	0.0145944	0.00526709	0.00471623	0.00198048	0.00601339	0.0027348	0.00459832	0.00184911	0.0197378	0.000698659	0.00257409	0.00392551	0.00279768	0.0116407	0.00538723	0.0031368	0.00313572	0.000627766	0.000632244	0.000306185	0.00111943	0.000161467	0.000346746	0.00326641	0.00109588	0.000159551	0.00120106	0.000995377	0.00288042	0.00671855	0.000609944	0.0205979	0.00164475	0.113194	0.0206121	0.000122287	0.000778196	0.0243906	0.00161401	0.00149148	8.55498e-05	0.000871325
Switzerland_British	28	0.0567488	0.0501696	0.0501159	0.0211409	0.00666611	0.03786	0.0399341	0.0476415	0.0233349	0.0174086	0.0474129	0.0135792	0.0119809	0.0077693	0.0513807	0.00238302	0.00264899	0.00280936	0.00747184	0.0263757	0.0376257	0.0260282	0.105787	0.00143458	0.00149564	0.000807475	0.0012788	0.00481274	0.00168157	0.00046521	1.9759e-05	9.29894e-05	0.000863423	0.00197007	0.00868688	0.00377778	0.000935162	0.00259771	0.000255172	0.00563353	0.0054967	0.000235591	0.00225284	0.167065	0.000980995	0.00605525	0.000139158	0.0102764
Switzerland_White	145	0.0156642	0.0100058	0.00657216	0.00526583	0.00556992	0.00643403	0.0170933	0.0081252	0.00673814	0.00205648	0.00285564	0.00223996	0.00410081	0.00160746	0.0122022	0.000494764	0.00211523	0.00101842	0.00332838	0.00381562	0.00268429	0.000906693	0.00636504	0.0051748	0.00210086	0.00204138	0.00842209	0.00623963	0.000573637	0.00156261	0.000767621	0.00258194	0.00616398	0.00614821	0.0089837	0.00560364	0.00618497	0.0105337	0.000587431	0.00411425	0.0192936	0.00219498	0.0153466	0.667985	0.00397753	0.00398694	0.000901108	0.00117832
Tanzania_British	104	0.0353929	0.0710368	0.0371914	0.0517606	0.0413049	0.0615824	0.0426964	0.0661689	0.0245684	0.049323	0.0467883	0.0243666	0.0295431	0.0203993	0.0488078	0.00929505	0.0200296	0.00888489	0.0227461	0.0570917	0.0416549	0.0282383	0.0502496	0.000470092	0.00143563	0.00121311	0.00116053	0.000627467	0.00020097	0.000230817	9.47234e-05	6.26501e-06	0.000661676	0.00358345	0.000983472	0.00068107	0.00110699	0.00212129	0.000205618	0.0078232	0.0110761	0.000945406	0.00111939	0.0145558	0.000942458	0.00417639	0	0.000384228
Tanzania_African	20	0.000100917	2.23279e-05	6.90512e-06	4.08593e-05	0.000509148	0.000362608	0.000187942	6.07515e-06	1.24833e-06	0	2.94736e-05	1.75915e-05	5.99192e-05	2.33539e-06	1.04913e-05	4.97131e-06	4.09917e-05	5.98186e-05	5.71986e-06	0.000305508	2.25845e-06	0	1.63238e-06	3.53902e-06	4.67479e-05	0.000449889	0.000791842	8.72168e-05	0.000329911	3.82493e-06	1.78579e-05	0.00115382	0.000472704	0.00321454	2.92069e-05	4.69335e-06	0.000307313	4.06631e-05	1.84775e-05	0.000242143	0.00086529	0.000171983	0.000225691	0.00234412	0.00030256	0.000802808	2.29699e-05	4.51082e-06
Tanzania_Other	18	4.50544e-05	1.47123e-05	4.18088e-06	7.29077e-06	4.66762e-05	0.000116439	7.5737e-05	1.22277e-05	1.14245e-06	2.13328e-06	0.000149079	8.34753e-05	4.44767e-06	8.98301e-05	2.09558e-05	0	6.68106e-05	5.49565e-05	0	4.25599e-05	8.63386e-05	1.82091e-05	1.74971e-05	0	0.000369252	0.000866098	0.000235975	7.66223e-06	0.00131267	5.3081e-05	1.26186e-06	3.04075e-05	0.000345551	0.00775045	0	0	0.000438186	9.15298e-05	5.76801e-05	1.27523e-05	5.23116e-05	7.87993e-05	3.57509e-05	0.00181923	0.000589458	1.28478e-06	0	0
Tanzania_Indian	228	0.000149277	0.00018304	7.06922e-06	4.56806e-05	8.89581e-05	0.000185751	0.000129363	0.000112405	2.6468e-05	3.43787e-05	0.000397303	0.000270662	6.81141e-05	0.000380631	0.000236003	3.92728e-05	0.000346636	0.000306006	2.93577e-06	0.000307833	0.000161771	8.32425e-06	9.84779e-05	0	0.00040115	0.000422363	6.06435e-05	2.85168e-07	0.00210198	0.000306693	2.42053e-05	1.14479e-05	0.000189691	0.00157024	1.63632e-07	5.21531e-07	7.65883e-05	0.000294804	0.000234387	0.000215464	4.77854e-05	1.33853e-06	1.15717e-05	0.000934871	0.000475653	3.1912e-06	0	0
Tanzania_Asian	28	3.35595e-06	1.63495e-05	3.94034e-06	0	1.04173e-05	1.62762e-05	1.05361e-05	1.09852e-06	3.28365e-06	1.07795e-05	0.000198015	0.000296677	2.59014e-05	0.000366464	1.78414e-05	3.72706e-05	6.95108e-05	0.000131811	0	2.47478e-05	1.78667e-05	3.20937e-06	1.89929e-05	3.66804e-06	0.000151811	0.000574288	4.25713e-05	0	0.000947924	0.000303343	1.53174e-05	1.00079e-05	0.00020538	0.0015005	0	0	0.00017077	0.000335292	0.000192147	5.20182e-05	3.99857e-05	8.6965e-06	3.84792e-05	0.000888513	0.00030634	0	0	0
Thailand_British	11	0.017379	0.059335	0.0200274	0.043605	0.0632873	0.0973153	0.0880226	0.125331	0.0302003	0.0328745	0.00618075	0.0111241	0.0200431	0.0162693	0.0599474	0.00232539	0.00287344	0.00169558	0.0203413	0.0250083	0.00593706	0.0417557	0.0120324	0.000754413	0.00196767	0.00288041	0.00206755	7.42781e-05	0.00106888	0.000591625	7.94092e-05	0	0.00234934	0.000568153	0.00113762	0.000342385	0.00921668	0.00359518	0.000746996	0.00578364	0.00296916	2.97311e-05	0.0189231	0.0230374	0.00865089	2.15125e-05	0	0
Thailand_Other	35	6.44384e-05	7.52958e-05	2.89426e-06	0.000193492	0.000341591	5.19807e-05	3.98761e-05	7.35968e-05	3.47857e-05	3.7009e-06	0.000205959	8.47556e-05	3.10515e-06	8.82994e-05	0.00239694	8.35726e-06	0.000916809	0.000256305	5.73094e-05	9.89614e-05	0.00181142	0.000373028	0.000842426	0	0.000275629	0.000232353	1.69044e-05	0	0.000314225	9.28902e-05	9.14643e-06	1.46009e-06	8.44619e-05	0.000125478	0	0	7.4913e-06	9.18537e-05	0.000108245	0.0013116	5.1629e-05	0	0	0.000396149	0.000111756	0	0	0
Thailand_Asian	37	1.60411e-06	1.1932e-06	0	4.01243e-07	6.23299e-06	2.2455e-05	7.60425e-06	2.80159e-07	0	3.35749e-07	4.73484e-05	0.000107988	1.85336e-06	0.000168713	9.8661e-06	3.04728e-06	9.31543e-05	6.68987e-05	4.90111e-07	9.05967e-05	7.77757e-05	3.31998e-06	1.91528e-05	0	0.000232521	0.000385986	1.03171e-05	0	0.000104363	0.000146541	8.70394e-06	6.14995e-07	2.83587e-05	1.97471e-05	0	0	3.38459e-06	4.89765e-05	0.000218701	1.7728e-05	1.12038e-05	0	3.76335e-07	0.000765857	0.000399481	0	0	0
Thailand_Chinese	11	9.9288e-06	8.393e-07	0	9.2781e-06	8.66874e-05	0.000104992	1.47955e-05	1.0128e-05	0	2.18234e-06	6.1029e-05	0.000160303	0	0.000129321	3.48627e-06	0	3.90928e-05	2.38024e-05	0	9.58216e-05	2.4065e-05	0	1.10191e-05	0	0.000173737	0.000215723	2.58076e-05	0	0.000555815	0.000201911	1.64355e-06	1.38391e-06	1.22781e-05	3.83561e-06	0	0	8.33002e-06	0.000493523	0.000281863	0.000100849	2.90245e-05	0	0	0.000241562	0.000200862	0	0	0
The Guianas_British	31	0.0491042	0.0549474	0.0168485	0.0215958	0.0136661	0.0618014	0.0393688	0.0799006	0.0262081	0.0517266	0.0779391	0.0350004	0.0190525	0.0186033	0.0409574	0.00623739	0.00782181	0.00707424	0.0303329	0.0268395	0.0571809	0.0320152	0.0366683	3.27358e-06	0.00144305	0.00144641	0.000865396	0.00031401	0.000487929	0.000120034	2.01996e-06	2.00906e-06	0.000500159	0.000231966	0.000263567	8.27939e-05	0.000408502	0.000805957	5.99598e-05	0.00543938	0.000367041	0.000288772	0.00439917	0.0160023	0.00114338	2.29638e-05	0	0
The Guianas_Black	23	0.00242312	0.00329115	0.000290851	0.000630404	0.000473484	0.00243773	0.00339415	0.000969999	0.000719136	0.00308465	0.00635123	0.00130205	0.00104496	0.000934501	0.0030854	0.000167367	0.000739663	0.00025645	0.000479812	0.001767	0.00426512	0.00179555	0.00193978	9.61778e-06	0.00130572	0.000479525	0.000244893	1.09297e-05	0.000431476	0.000184086	2.77656e-06	2.3023e-05	0.000189344	0.00043528	6.3273e-06	1.9568e-06	4.98646e-05	3.78997e-06	0.000224456	0.00209355	4.23777e-05	8.99135e-06	0.000983011	0.00302974	0.000938158	9.21545e-06	1.66113e-05	1.33037e-06
The Guianas_Caribbean	115	0.00601688	0.00494374	0.00178334	0.00293567	0.00225558	0.00467582	0.00501019	0.00295354	0.00266592	0.0011494	0.00311337	0.0019364	0.00469289	0.00170305	0.0024759	0.00103913	0.00173961	0.00124221	0.00119071	0.00364564	0.00496799	0.00192217	0.00362009	2.98871e-05	0.000357969	0.000578168	0.000762013	1.41188e-05	0.000575595	0.000290429	2.12582e-05	4.50898e-05	0.000180742	0.000676646	0.000104884	3.75779e-06	6.03787e-05	0.00022514	0.000190659	0.00170404	0.000385421	0.000292179	0.00122609	0.00431098	0.000550625	8.54583e-06	3.48815e-06	1.57806e-06
The Guianas_Other	73	0.0041645	0.00162363	0.000356706	0.000871173	0.00110158	0.00153587	0.00278332	0.000800112	0.00134326	0.000981336	0.00436473	0.000704638	0.0012025	0.000606042	0.00186055	0.000407229	0.00105626	0.000818116	0.000222311	0.00405711	0.0066018	0.00115091	0.00112208	0	0.000459076	0.000221603	0.000604972	3.35207e-06	0.00026444	0.000403083	2.2797e-05	9.1978e-06	0.000160264	0.00014264	9.47463e-06	1.50112e-06	1.77017e-05	0.000763691	0.000158615	0.000950861	0.000146183	0	0.000251409	0.00189345	0.000250806	1.37475e-05	0	0
The Guianas_Mixed	36	0.0135436	0.0164951	0.00810624	0.0145261	0.0124772	0.0096056	0.0220308	0.00736012	0.0122839	0.00595312	0.00709642	0.00298241	0.0101045	0.00917897	0.0113293	0.00130165	0.00440443	0.00193146	0.00321073	0.0108059	0.0147048	0.00902676	0.0247193	4.42278e-05	0.00197107	0.00126964	0.00114587	0.000174622	0.000726876	0.000539249	9.41686e-05	9.42695e-05	0.000509454	0.00313078	0.000211855	0.000356002	0.00126759	0.000994118	0.000746539	0.00218812	0.000402153	0.00047724	0.00563815	0.0148096	0.00113639	0.000568741	4.488e-05	3.62048e-05
The Guianas_Indian	20	0.000886951	8.50878e-05	0	2.70443e-05	4.34352e-05	0.00018899	6.37022e-05	5.05899e-05	8.5745e-06	0.000439499	0.000102996	0.000156519	3.01694e-05	0.000657922	0.00013192	8.30349e-05	0.000172196	0.000240228	1.26074e-05	0.000330875	0.000102773	7.4418e-05	7.02519e-05	0	0.000107291	0.000161742	2.86514e-06	0	0.000412753	0.000195981	0	0	2.89771e-05	5.94951e-06	3.06045e-06	0	0	6.06609e-05	3.97935e-05	0.000569577	0	0	0	0.000121608	0.000285676	0	0	0
The Guianas_Asian	14	9.68194e-05	1.79253e-06	0	2.99674e-06	1.34134e-06	0	6.15351e-05	8.61756e-06	0	5.18234e-05	7.76192e-06	0.00030872	0.000104474	0.000151723	0	9.24603e-05	6.05823e-05	0.000431167	0	1.44786e-06	0	0	8.36218e-05	0	0.000420581	0.000323708	0	0	5.6572e-05	0.000185496	0	0	0	0.000105309	0	0	0	1.70784e-05	8.94103e-06	0.000505908	1.91338e-05	0	0	0.000112703	5.37639e-05	0	0	0
Turkey_British	14	0.0179024	0.0562925	0.0230386	0.0105814	0.0148955	0.0180254	0.0314102	0.0206861	0.0283569	0.029243	0.0106254	0.0047609	0.039948	0.00273373	0.00185924	0.00434638	0.00336958	0.00223203	0.00478191	0.0107753	0.042295	0.0035941	0.0601596	4.01843e-05	0.00209435	0.00184421	0.00184155	0	0.0123874	0.00112111	0.00352805	0.00689299	0.00896935	0.0167179	0.00112041	0.00081116	0.0282234	0.0130523	0.00257733	0.00527326	0.028727	0.00158809	0.000274429	0.0153977	0.00676396	0.000392693	0.000174348	0.0116292
Turkey_White	77	0.000720952	0.00290852	6.28159e-06	0.000325609	0.00369162	0.00159817	0.00129841	0.000345206	0.000260368	0.000222427	0.00148898	0.00087212	0.000434869	0.000779327	0.00106722	4.43843e-05	0.000634489	0.00073452	3.85486e-05	0.00567275	0.00050043	0.00324397	0.000368262	6.93451e-05	0.000944438	0.00292136	0.00370843	0.000660991	0.0338663	0.00551284	0.00836009	0.0235478	0.0215981	0.0493255	0.00129091	0.000637501	0.0684413	0.00900242	0.00616766	0.00117998	0.0118036	0.00348331	0.00684538	0.0200915	0.0411273	0.00235637	0.00624302	0.00453757
Turkey_Other	55	0.000192436	0.000341277	1.86044e-06	4.57203e-06	0.000892923	0.00174566	9.313e-05	0.000120697	0.000121114	7.96016e-05	0.00103691	0.000886675	0.000627723	0.00100636	0.000362765	0.000135543	0.000708349	0.00105848	1.27367e-06	0.00176366	0.00279056	0.000783155	0.000427379	3.06698e-06	0.00133496	0.00279869	0.00333254	0.000412794	0.0174185	0.00386374	0.00424721	0.0126211	0.0175484	0.0492346	0	2.28565e-05	0.0324606	0.00313819	0.00264054	0.000630942	0.00857287	0.00547507	0.000534031	0.0224048	0.0291206	0.000344482	0.00128707	0.0022668
Uganda_British	91	0.0461128	0.0884818	0.0208926	0.0408494	0.0565573	0.0675584	0.0348473	0.0768208	0.0335973	0.0525953	0.0500312	0.0268509	0.0315001	0.0115727	0.0617242	0.00885937	0.0106065	0.00782639	0.0187	0.0398485	0.0617871	0.034857	0.0398613	1.58771e-05	0.000905759	0.000641332	0.000482643	5.67707e-05	0.0001583	0.000557859	0.00305616	8.75203e-05	0.000236095	0.000202204	0.000410272	0.000139842	6.41381e-05	0.00420383	0.000258079	0.00741823	0.0136147	0	0.000505122	0.0105366	0.00106458	0.000157446	0.000160512	0.00132023
Uganda_African	110	0.000873778	6.55787e-05	6.52773e-06	4.37443e-05	3.8321e-05	7.29648e-05	0.000246513	2.62325e-05	3.89403e-05	4.93683e-05	0.000125277	0.000152281	3.19741e-05	8.1281e-05	7.45859e-05	8.08079e-06	0.000156223	1.24917e-05	1.69113e-05	0.000185258	0.000105454	6.92896e-06	0.000135921	0	2.65977e-05	0.000334974	0.00050718	4.18802e-05	0.000298623	7.7737e-05	1.09894e-05	4.85741e-05	9.62323e-05	0.0017239	2.65314e-06	6.57028e-07	0.000208259	4.47235e-05	0.000115103	0.000104304	5.42884e-05	8.81587e-06	0.000218294	0.00286414	0.000363723	1.11041e-05	2.61979e-05	5.73275e-06
Uganda_Other	30	0.00237223	0.00136895	6.67323e-05	0.00279873	0.000341072	0.000269973	0.00073621	0.000183938	0.00050305	0.000932928	0.00123343	0.000558881	0.0034103	0.000171178	0.000508838	0.000366537	0.000107543	3.86125e-05	0.00058614	0.000465992	0.000138522	5.57793e-05	0.00120306	9.65844e-05	0.00141904	0.000388048	0.00100843	5.29199e-06	0.0011427	0.000193556	2.71919e-05	1.63005e-05	0.000952267	0.00127088	1.19806e-05	0	0.000129872	0.000195566	4.45564e-05	5.41517e-05	0.000230785	0.000224046	0.00363136	0.00485693	0.000563643	7.8424e-07	4.73758e-06	2.28979e-06
Uganda_Indian	317	0.000271448	0.000230111	3.14061e-05	0.000125922	0.000107966	0.000319562	0.000412239	0.00020026	6.2311e-05	0.000132946	0.000806654	0.000486708	0.000111623	0.000438893	0.000368554	7.0765e-05	0.000555233	0.000307868	3.17341e-05	0.00072149	0.000439968	2.69801e-05	0.00030488	0	0.000263758	0.000379146	0.00021717	9.71145e-08	0.00191774	0.000519117	5.06986e-05	3.64021e-05	0.000301005	0.000790575	9.43538e-06	1.75847e-06	0.000136155	0.000391591	0.000473772	0.000469359	0.000111506	4.41996e-07	9.45298e-06	0.00126375	0.000747865	6.60268e-06	1.74386e-06	7.97402e-07
Uganda_Pakistani	16	6.44231e-05	9.00317e-05	0	0	6.97192e-05	1.27419e-05	0	6.732e-06	1.47572e-05	0.000152905	0.000212486	0.000153765	3.53251e-06	0.000111523	6.36053e-05	0	1.77804e-05	0.000151026	0	5.86748e-05	2.96445e-05	1.37524e-06	7.21343e-06	0	0.000157588	0.000295481	2.76581e-05	0	0.00165935	0.000324196	2.90468e-05	0	6.37996e-05	0.0012907	0	0	9.80411e-05	4.99157e-05	0.000351989	0.000225211	1.95084e-05	2.06015e-05	2.33647e-06	0.000722578	0.000226755	0	0	0
Uganda_Asian	26	7.55552e-05	0.000141306	0	0.00011891	0.0001217	0.000136911	3.69232e-05	3.27298e-05	0	0.000173725	0.000238532	0.00051593	5.8751e-05	0.000181035	0.000143011	4.62305e-05	0.000349091	0.000616411	0	0.000193669	9.25241e-05	6.17001e-06	0.000139579	0	0.000339729	0.000382397	0.000352923	0	0.00273748	0.000423217	7.41409e-06	3.86214e-06	7.01658e-05	0.00116128	0	0	0.000214449	0.000628465	0.000308612	0.000172131	2.10383e-05	3.08637e-05	2.58625e-06	0.00078727	0.000719573	3.6011e-06	0	0
Ukraine_White	61	0.000104211	0.000122983	3.88338e-05	2.49824e-05	0.000546704	0.00253703	6.66196e-05	0.00020641	0.000137896	0.000139175	0.000980361	0.000554951	0.000357284	0.000521851	5.57554e-05	3.01464e-05	0.000192628	0.000570772	0	0.00183151	0.00832153	0.00567823	0.00302084	0	0.000827915	0.00110013	0.000607247	2.55041e-05	0.00296009	0.0207823	0.337411	0.00258293	0.0300351	0.0062491	0	5.32589e-05	0.00314857	0.114682	0.0211493	0.000250093	0.329273	0.00108855	0.00216957	0.00418553	0.0156767	0.000907325	0.00111825	0.00615518
United Kingdom_British	415	0.0240707	0.0588081	0.0303912	0.0609478	0.0416559	0.0605462	0.036355	0.0964526	0.0286346	0.0260525	0.0322367	0.0195803	0.0174604	0.02399	0.104916	0.00414637	0.00796177	0.00754483	0.0165999	0.0582377	0.0567023	0.0548167	0.069443	0.00242617	0.00118309	0.000611703	0.000805796	0.00039994	9.89961e-05	0.000312858	6.68081e-05	1.58302e-05	0.000971166	0.000536311	0.00112959	0.00063997	0.000448897	0.00117838	0.000189097	0.00709687	0.00169777	2.55145e-05	0.00102604	0.0122201	0.000621666	0.000428959	2.00917e-05	0.000498512
United Kingdom_White	32	0.0361731	0.0099614	0.00672679	0.0177449	0.0160261	0.0432739	0.0119405	0.0387918	0.0155467	0.0162187	0.0290433	0.0173738	0.00852445	0.00732775	0.020478	0.00459345	0.0330249	0.00927056	0.00334386	0.0967998	0.0398595	0.0528074	0.0725206	0.00733383	0.00114347	0.00253619	0.00655723	0.00219329	0.00124712	0.00136823	0.0070834	0.000127669	0.00433979	0.0250377	0.00405897	0.0152642	0.00502333	0.010933	0.00123033	0.00157292	0.0798131	0.00421809	0.00411939	0.0211077	0.00482594	0.0172919	0.00189863	0.00708509
USA_British	249	0.040968	0.0535127	0.0363583	0.0409009	0.0404837	0.0544965	0.0544683	0.0654683	0.041223	0.0372599	0.0342719	0.0184425	0.026161	0.0176774	0.0613552	0.00628241	0.00875494	0.00549183	0.0159272	0.0424943	0.04125	0.0405324	0.0567882	0.000493327	0.00173885	0.00134335	0.0019736	0.00101879	0.000484534	0.000365955	0.000930715	0.000335256	0.0015783	0.00658609	0.00335238	0.00193288	0.00205078	0.00422148	0.000285344	0.00921624	0.0141142	0.000764763	0.00341735	0.0238969	0.00277094	0.00445892	0.000966721	0.00286088
USA_White	1025	0.0325955	0.0389411	0.0199129	0.0213775	0.0212301	0.0246826	0.0316416	0.0244097	0.0241637	0.0165907	0.0152008	0.0103726	0.012041	0.0088569	0.021728	0.00255275	0.00487927	0.00374004	0.0139391	0.0199088	0.0273008	0.0244301	0.0740019	0.00496107	0.00234786	0.00245368	0.00526463	0.00367339	0.00163259	0.00153619	0.00452969	0.00109021	0.00727593	0.0244872	0.00901602	0.0143809	0.00869205	0.0177186	0.00128207	0.0168627	0.0550655	0.00677082	0.0125401	0.0569887	0.00606565	0.00958051	0.00399852	0.0108165
USA_Irish	45	0.0170613	0.0199704	0.0107267	0.0162706	0.0111985	0.0249581	0.0276968	0.0180341	0.0179056	0.00420335	0.0215615	0.00797947	0.0100584	0.00749991	0.0171433	0.00250285	0.00578987	0.00392635	0.00745155	0.0252835	0.0541778	0.0439615	0.514791	8.97795e-05	0.00172733	0.000995975	0.00275931	4.27089e-06	0.000555454	0.000392365	5.59934e-05	3.8392e-05	0.00132934	0.000335888	0.00444253	0.000754135	0.00225404	0.00244427	0.000197981	0.00486163	0.00474904	2.35212e-05	0.00118782	0.0297249	0.00256445	0.000203654	1.04412e-05	6.00796e-05
USA_Other	29	0.0159616	0.017596	0.00376432	0.011444	0.00788498	0.0108929	0.0091815	0.00475905	0.00983006	0.00381721	0.00763165	0.00276858	0.00226648	0.00346655	0.0120337	0.000565912	0.00113716	0.00142984	0.00293724	0.00880983	0.00367843	0.00369355	0.0692448	0.00397793	0.00533246	0.00124409	0.00438267	0.0031233	0.00458219	0.00145165	0.0160209	0.000122991	0.000706053	0.0185756	0.00144117	0.00343717	0.00657779	0.00871674	0.00136068	0.00344806	0.0513378	0.00473919	0.0320422	0.0252156	0.00290682	0.00724903	0.00106158	0.00886068
USA_Mixed	14	0.0312794	0.075473	0.0148615	0.0246443	0.00579563	0.0138778	0.0257047	0.0235133	0.00781459	0.0214493	0.0181387	0.00939526	0.0243856	0.0059125	0.0120003	0.00246986	0.00279985	0.0134391	0.0133834	0.0245997	0.011393	0.0102531	0.0334845	6.85986e-05	0.00164461	0.00152757	0.001839	0.000314623	0.000511618	0.00514298	0.00216241	0.00746965	0.00896627	0.011121	0.00255992	0.0127228	0.000661179	0.0114086	0.000757668	0.0191481	0.0251164	0.000558449	0.0112916	0.0258633	0.00830719	0.00179642	0.000438646	0.00463699
Venezuela_British	22	0.0289216	0.0390747	0.0211419	0.0320476	0.045589	0.154703	0.0553094	0.0907014	0.0119565	0.015822	0.029972	0.010098	0.0188959	0.0236354	0.112927	0.00342453	0.0113523	0.0124402	0.0267976	0.0621324	0.0526087	0.0408939	0.024844	0	0.000549238	0.00100702	8.18805e-05	6.1205e-05	0.000345802	0.000653956	0.00169899	0.000144203	0.00151895	0.00150713	0.00605912	0.0013436	0.00133234	0.00221597	0.000288692	0.00617828	0.00629405	0	1.49479e-05	0.00674368	0.00035254	2.36909e-05	0	8.23588e-05
Venezuela_White	16	0.0135347	0.0102529	0.0153246	0.0106676	0.00143171	0.00397748	0.00387021	0.00325669	0.00140042	0.00223904	0.00570539	0.00214791	0.00251351	0.00139756	0.00154737	0.000393929	0.000914372	0.000488815	0.00285894	0.00677386	0.00382633	0.000323956	0.00423131	0.000129022	0.0236657	0.00496106	0.00226076	0.0153803	0.00128231	0.000467628	1.97292e-05	0.00025265	0.0016006	0.0112248	0.00114738	0.00267946	0.0096591	0.000911218	0.00140302	0.00513834	0.00161579	0.000787244	0.29471	0.0149123	0.00201036	0.00125989	0.000696558	0.00305221
Venezuela_Other	14	0.00173413	0.00457066	8.18445e-05	0.000906107	0.000405714	0.00159911	0.00643228	0.00383018	0.00257284	0.00103888	0.000877026	0.00394958	0.00203196	0.000734388	0.000764365	7.95189e-05	0.00207036	0.000357864	0.000846901	0.00611355	0.00272347	0.000164301	0.00677075	0.0001079	0.0258866	0.00409412	0.00585615	9.71222e-05	0.00145597	0.00100417	0.00728817	0.000492008	0.00405082	0.00214313	1.45875e-05	4.87785e-05	0.00550473	0.0036446	0.00683579	0.00540974	0.00795982	0.00170691	0.216057	0.0077334	0.00251148	0.00537817	4.33756e-06	0.000166192
Vietnam_Other	25	0.00276275	0.00107878	0	6.08916e-06	0.000328734	2.01372e-05	0.000195932	2.89137e-05	3.2855e-05	5.35033e-06	4.97233e-05	6.79387e-05	3.06557e-05	0.000122737	3.92371e-05	9.50697e-06	6.13854e-05	0.000202866	3.29942e-05	0.000211927	6.12418e-05	8.02979e-07	7.43139e-05	0.00122045	0.000223885	0.000260143	0.000242119	2.15535e-05	0.000288732	0.000243353	5.33439e-06	1.70289e-05	7.12439e-05	0.00163991	0	0	0.000160673	0.000179953	0.000191158	2.5796e-05	4.10718e-05	0.000148599	0.000538868	0.00360491	0.000491123	3.47898e-06	0	9.09328e-05
Vietnam_Chinese	32	8.78578e-06	5.10957e-06	0	0	2.58312e-06	2.27656e-06	7.4025e-06	0	1.74306e-06	1.1044e-06	4.61643e-05	9.65339e-05	3.19267e-06	8.35777e-05	6.92552e-06	0	1.3888e-05	8.30087e-05	4.72387e-07	1.68763e-05	1.847e-05	5.71062e-07	9.60711e-06	0	6.44703e-05	0.000232823	1.26901e-06	0	9.27088e-05	4.73434e-05	8.06719e-07	0	8.00133e-06	1.43834e-05	0	0	0	1.11903e-05	1.00895e-05	5.14233e-05	3.50797e-07	0	3.78223e-06	0.000251943	6.14519e-05	0	0	0
Yemen_British	47	0.0300678	0.0703047	0.0207641	0.0586109	0.0423456	0.0605631	0.103504	0.0681013	0.0478916	0.0226366	0.0228709	0.0247679	0.0241829	0.0129565	0.0542943	0.00596217	0.0332949	0.00427488	0.0115986	0.0510972	0.0369953	0.0782571	0.0546634	0.000112593	0.00132285	0.00113708	0.000149657	4.73302e-05	0.00302229	0.000210873	0.000157483	1.49576e-06	0.000205951	0.000557634	0.000327206	0.00010457	0.000654544	0.000587679	0.000790077	0.00485028	0.000407113	0.000245747	0.000712119	0.00832473	0.000520316	4.921e-05	0	9.86547e-06
Yemen_Other	22	0.00129478	0.000570529	2.53062e-05	6.99039e-06	0	1.28653e-05	0.000528742	8.00151e-05	5.58059e-05	0.000148032	2.41091e-05	0.000322471	0.000841782	0.000285596	5.69484e-05	4.91198e-06	9.58603e-05	0.000144676	0	1.98952e-06	3.84025e-05	3.43529e-05	4.65591e-05	0	0.000779406	0.00477053	0.000102695	0	0.00240465	0.000258552	0	0.000142505	0.000886817	0.0455867	0	0	0.00414114	3.82656e-05	4.5889e-05	0.000151177	1.47236e-05	0.0013321	7.13849e-06	0.00383218	0.00407455	0	0	0
Yemen_Indian	20	2.51368e-05	2.96517e-05	0	0	1.99814e-05	0.000141726	1.97167e-05	4.55561e-05	4.82201e-06	2.38169e-05	0.000510028	0.000457753	3.15196e-05	0.000381925	0.000192989	5.20303e-06	0.000111254	0.000277107	0	9.06804e-05	0.000155671	8.30149e-05	0.000149155	0	0.00047518	0.000310977	4.78443e-05	0	0.00265818	0.000315932	2.14622e-06	3.93446e-05	6.06458e-05	0.000142261	0	0	0.000601534	0.000156884	0.000650546	8.47045e-05	4.05912e-05	0	0	0.00127748	0.00210604	0	9.38615e-05	2.05009e-06
Yemen_Asian	10	7.9543e-05	0	0	0	1.99449e-05	4.22104e-05	9.71099e-05	2.97183e-05	0	0	6.17102e-05	6.45312e-05	0	0.000430686	0.000107851	0	0.000296677	0.000214313	0	0.000172976	2.56832e-05	2.93839e-05	7.62504e-06	0	8.37303e-05	0.0027023	0.000109691	0	0.00215033	2.52673e-05	0	0	1.34902e-05	0.0569446	0	0	0.0025776	0	0	1.04223e-05	0	6.5965e-06	1.8631e-05	0.00623772	0.00151441	0	0	0
Zambia_British	126	0.0459088	0.0494488	0.0410074	0.0503446	0.0383392	0.0798008	0.0560512	0.0803419	0.0212998	0.0229969	0.0342963	0.0189678	0.0355848	0.0131772	0.0684588	0.00444904	0.00897154	0.00521183	0.023624	0.0430322	0.043226	0.0578182	0.0511751	0.000178306	0.00123415	0.000470312	0.00157794	0.000442536	0.000202809	0.000687249	4.15551e-05	5.67352e-06	0.000631519	0.00184326	0.0026553	0.000927513	0.000390471	0.00223566	0.000284796	0.00659504	0.00417545	0.000391085	0.000903053	0.0138402	0.00106408	0.000673468	1.44414e-06	0.000832919
Zambia_White	24	0.0385227	0.0389933	0.0382544	0.0243057	0.00813063	0.0217511	0.0510722	0.0226244	0.00984079	0.0159834	0.0189906	0.00369617	0.00684938	0.00359982	0.0467454	0.00212526	0.00187247	0.00490017	0.0156503	0.0290488	0.0224096	0.017483	0.0173463	0.00374957	0.00169445	0.00391681	0.00401309	0.0300355	0.000632457	0.000614561	0.00466521	0.000224039	0.00674397	0.0292925	0.00751912	0.0015987	0.00334966	0.0221755	0.00185741	0.00607709	0.035335	0.00112775	0.00414196	0.0389775	0.00648716	0.00250436	0.000578048	0.0243152
Zambia_African	47	9.69674e-06	6.51231e-05	3.58107e-06	1.67176e-05	1.47477e-05	4.11572e-05	6.43041e-05	4.07412e-05	5.24535e-06	6.93573e-06	8.17233e-05	2.39709e-05	8.1785e-06	1.57912e-05	5.18527e-05	8.74292e-06	0.000110328	3.28878e-06	5.68718e-06	5.06802e-05	3.13701e-05	9.13848e-06	3.42523e-05	0	3.38703e-05	0.000176131	1.51595e-05	0	7.48984e-05	1.351e-05	1.48045e-06	2.88166e-07	1.88252e-05	2.08319e-05	0	0	4.08531e-06	8.86252e-06	3.2758e-05	2.59869e-05	3.30584e-06	0	1.93808e-05	0.000266611	7.62748e-05	1.68265e-07	1.2772e-06	0
Zambia_Other	11	0.00494039	0.0108103	0.000583197	0.00870169	0.0060758	0.000996499	0.0207634	0.00426559	0.00028027	0.000194201	0.00147378	0.000239178	1.51062e-05	0.000109783	0.0751971	2.14564e-06	0.000434413	0.00102686	0.00060298	0.0149235	0.00108002	0.00136807	0.00269224	0	3.09541e-05	2.98038e-05	5.02252e-05	0	1.66479e-05	3.19572e-05	4.31714e-06	4.94758e-06	1.02777e-05	3.93617e-06	0	0	6.45854e-06	0.000129162	9.83376e-05	0.00223815	1.99414e-05	0	1.43224e-05	0.00117775	8.50903e-05	0	0	0
Zambia_Indian	24	0.00057331	0.00020844	0	0.000203755	0.000461648	0.000412145	0.000239631	0.000320918	0.000302155	3.04426e-05	0.000692281	8.95435e-05	6.13714e-05	0.000248905	8.11473e-05	2.45304e-05	0.000495052	0.00018754	6.81619e-06	0.000751485	0.000143669	1.40161e-05	7.02506e-05	0	0.000186487	0.000751104	0.000552011	0	0.00297601	0.00106711	1.27218e-05	0.000104228	0.000734402	0.00226962	0	0	0.000221568	0.000446841	0.000740122	0.00141264	0.00027152	3.44483e-06	0.000206961	0.00171658	0.000706064	1.10007e-05	0	1.00487e-05
Zimbabwe_British	289	0.0471434	0.0648313	0.0283238	0.0440652	0.0497266	0.0603954	0.0578369	0.0585502	0.0351254	0.0273008	0.0468565	0.0189014	0.0263805	0.0152819	0.0696036	0.00845896	0.0159304	0.0070973	0.0238853	0.0306551	0.0493945	0.0355186	0.0444956	0.000233078	0.00128291	0.00118369	0.000979111	0.000837835	0.000454389	0.000488473	0.000162382	7.13124e-05	0.000706842	0.00201229	0.00389649	0.00122947	0.000463368	0.00285939	0.000433959	0.00864005	0.00656186	0.00273434	0.00133798	0.0148239	0.00153882	0.00175455	6.09425e-05	0.00210596
Zimbabwe_White	114	0.0470883	0.0435733	0.0209186	0.0284012	0.0259352	0.039062	0.0558338	0.0406363	0.0308284	0.0130389	0.0321961	0.0158061	0.0221331	0.0112193	0.0264148	0.00669371	0.00934297	0.00514197	0.0170323	0.018371	0.0350889	0.0219988	0.0441415	0.00155606	0.00159774	0.00223716	0.00303744	0.00395401	0.00129049	0.000667601	0.00149176	0.000609768	0.00339179	0.00990212	0.0100193	0.00939723	0.00496678	0.00771401	0.00110131	0.0114337	0.0354157	0.00294975	0.00507602	0.0272322	0.00418158	0.00736125	0.00317287	0.00662035
Zimbabwe_Irish	11	0.0440723	0.0264347	0.0132612	0.0161651	0.0312124	0.0931165	0.0193957	0.029986	0.0138096	0.0209864	0.0342053	0.0146346	0.0109924	0.00989597	0.0326862	0.00245387	0.00333501	0.00421592	0.00944953	0.0782536	0.0852358	0.0844878	0.0707047	0.000524906	0.0013533	0.000312392	0.00161567	0.000342027	0.000596156	0.000460939	0.000198675	5.79748e-06	0.00876064	0.0052267	0.00220819	0.00451707	0.00457314	0.00626374	8.4789e-05	0.00619385	0.00782423	0.000884577	0.000294298	0.018851	0.00440639	0.00184558	4.42729e-05	0.000521166
Zimbabwe_African	182	0.0004611	0.000188738	1.21144e-06	1.56543e-05	1.47422e-05	7.50566e-05	8.91742e-05	4.03796e-05	7.7729e-06	1.36698e-05	0.000119654	3.24855e-05	9.69251e-05	2.49203e-05	4.02314e-05	5.07801e-06	4.99134e-05	2.05384e-05	1.10291e-05	5.05321e-05	4.57761e-05	5.30588e-06	2.77707e-05	0	2.41459e-05	0.000110867	8.46383e-05	4.76777e-07	0.000167434	7.36935e-05	1.06695e-05	2.95413e-06	0.000133548	8.75555e-05	0	2.48614e-05	0.000235995	0.000258083	6.91416e-05	6.0793e-05	0.000110207	3.41861e-06	5.24085e-05	0.000440116	0.000149868	7.81657e-07	5.48748e-06	5.48971e-08
Zimbabwe_Other	80	0.0041431	0.00605656	0.00159718	0.00313007	0.000894609	0.00544005	0.00394873	0.00253549	0.00777803	0.00106677	0.00703733	0.00323724	0.00118644	0.00288337	0.00365145	0.000194999	0.000347601	0.000805683	0.00207273	0.00604091	0.0076156	0.00450835	0.00514212	1.00622e-05	7.31123e-05	0.000167777	9.01595e-05	0.000179215	0.00016514	4.19969e-05	3.11217e-05	0.000235181	0.000344345	6.81859e-05	3.4764e-05	6.99908e-05	0.00549768	0.000150099	6.88617e-05	0.000832755	0.000142262	0	3.64999e-05	0.00198195	0.000793812	0.000201379	4.34009e-05	9.4099e-05
Zimbabwe_Mixed	44	0.04695	0.0257193	0.00549338	0.0154074	0.0181348	0.00645664	0.01593	0.0206	0.0148383	0.00569165	0.00551456	0.00580961	0.0146605	0.00572621	0.0259205	0.00146354	0.00177568	0.00473544	0.0215145	0.00968727	0.0139228	0.0104608	0.0211112	8.69381e-05	0.000643938	0.000931273	0.00118529	0.00725708	0.00205258	0.00146128	0.000575285	0.000836844	0.00252537	0.00216567	0.00440553	0.000793893	0.00843719	0.00290732	0.00166369	0.00533653	0.00441858	0.000467547	0.00292708	0.0161422	0.00368781	0.00424236	0.00154187	0.00218322
Zimbabwe_Indian	15	0.00014935	0.00155505	0.00021569	0.000872484	0.000832467	0.000177788	0.000543482	8.7482e-05	0.000234295	0.000214368	2.63897e-05	0.000207725	1.47234e-05	0.000184231	0.000944633	3.86607e-05	0.000147052	0.000223767	1.95245e-05	0.000474701	9.51491e-05	0	0.000547972	0	8.10689e-05	0.000297534	0.000331451	0	0.000699857	0.000138285	3.64863e-06	0	3.16245e-05	0.00347012	1.79948e-05	4.06148e-05	0.000164644	6.18053e-06	3.86008e-05	0.000444546	3.6529e-05	0	8.58787e-06	0.00069533	4.83341e-05	0	0	0
[truncated: 79 more columns]

## Sheet: Supplementary Table 3a
rs5743618	Allergy
Blood clot, DVT, bronchitis, emphysema, asthma, rhinitis, eczema, allergy diagnosed by doctor: Hayfever, allergic rhinitis or eczema	Blood clot, DVT, bronchitis, emphysema, asthma, rhinitis, eczema, allergy diagnosed by doctor: None of the above	Place of birth in UK - north co-ordinate	Blood clot DVT bronchitis emphysema asthma rhinitis eczema allergy diagnosed by doctor: Hayfever allergic rhinitis or eczema	Blood clot DVT bronchitis emphysema asthma rhinitis eczema allergy diagnosed by doctor: None of the above	Home location at assessment - north co-ordinate (rounded)	lymphocyte cell count	Particulate matter air pollution (pm10); 2007	Non-cancer illness code, self-reported: asthma	Blood clot, DVT, bronchitis, emphysema, asthma, rhinitis, eczema, allergy diagnosed by doctor: Asthma	Doctor diagnosed hayfever or allergic rhinitis	Place of birth in UK - east co-ordinate	Age hay fever, rhinitis or eczema diagnosed	Non-cancer illness code, self-reported: hayfever/allergic rhinitis	Age hayfever or allergic rhinitis diagnosed by doctor	Non-cancer illness code self-reported: hayfever/allergic rhinitis	Age asthma diagnosed	Blood clot DVT bronchitis emphysema asthma rhinitis eczema allergy diagnosed by doctor: Asthma	Non-cancer illness code self-reported: asthma	Methods of discharge from hospital (recoded): Discharged on clinical advice/consent: From inpatient/daycase care	Breast cancer (Combined Oncoarray; iCOGS; GWAS meta analysis)	Methods of admission to hospital (recoded): Emergency admission: Non-injury	Home area population density - urban or rural: Scotland - Large Urban Area	Interpolated Year when non-cancer illness first diagnosed	Methods of discharge from hospital (recoded): Discharged on clinical advice/consent: Transfer within provider	Wheeze or whistling in the chest in last year	Methods of admission to hospital (recoded): Elective admission	ER+ Breast cancer (Combined Oncoarray; iCOGS; GWAS meta analysis)	Destinations on discharge from hospital (recoded): Transfer within NHS provider	PCT where patients GP was registered: BERKSHIRE WEST PCT	PCT responsible for patient data: BRISTOL PCT	Methods of admission to hospital (recoded): Transfer: Planned	PCT responsible for patient data: BERKSHIRE WEST PCT	Sources of admission to hospital (recoded): Transfer within NHS provider	PCT where patients GP was registered: BRISTOL PCT
3.5e-95	2.5e-84	7e-79	1.23e-77	1.02e-64	1.6e-48	2.07e-34	4.1e-24	8.5e-24	2.3e-23	3.9e-23	2.7e-22	1.5e-21	3.1e-20	6.3e-18	2.35e-17	3.1e-17	5.85e-17	1.06e-16	9.5e-13	2.57e-12	9.6e-12	4.15e-11	9.5e-11	2.1e-10	2.3e-10	8.7e-10	2.78e-09	3e-09	4.1e-09	4.2e-09	4.7e-09	6.2e-09	1.7e-08	3.9e-08
rs7653908	Allergy
Blood clot, DVT, bronchitis, emphysema, asthma, rhinitis, eczema, allergy diagnosed by doctor: Hayfever, allergic rhinitis or eczema	Place of birth in UK - north co-ordinate	Blood clot, DVT, bronchitis, emphysema, asthma, rhinitis, eczema, allergy diagnosed by doctor: None of the above	Blood clot DVT bronchitis emphysema asthma rhinitis eczema allergy diagnosed by doctor: Hayfever allergic rhinitis or eczema	Blood clot DVT bronchitis emphysema asthma rhinitis eczema allergy diagnosed by doctor: None of the above	Home location at assessment - north co-ordinate (rounded)	lymphocyte cell count	Particulate matter air pollution (pm10); 2007	Place of birth in UK - east co-ordinate	Doctor diagnosed hayfever or allergic rhinitis	Non-cancer illness code, self-reported: asthma	Age hay fever, rhinitis or eczema diagnosed	Blood clot, DVT, bronchitis, emphysema, asthma, rhinitis, eczema, allergy diagnosed by doctor: Asthma	Non-cancer illness code, self-reported: hayfever/allergic rhinitis	Age hayfever or allergic rhinitis diagnosed by doctor	Non-cancer illness code self-reported: hayfever/allergic rhinitis	Age asthma diagnosed	Blood clot DVT bronchitis emphysema asthma rhinitis eczema allergy diagnosed by doctor: Asthma	Non-cancer illness code self-reported: asthma	Methods of discharge from hospital (recoded): Discharged on clinical advice/consent: From inpatient/daycase care	Home area population density - urban or rural: Scotland - Large Urban Area	Breast cancer (Combined Oncoarray; iCOGS; GWAS meta analysis)	Methods of admission to hospital (recoded): Emergency admission: Non-injury	Methods of discharge from hospital (recoded): Discharged on clinical advice/consent: Transfer within provider	Methods of admission to hospital (recoded): Elective admission	PCT responsible for patient data: BRISTOL PCT
2.3e-73	3.4e-70	9e-64	9.15e-63	1.01e-50	5.7e-47	2.22e-36	5.6e-21	2.3e-19	6.34e-18	6.7e-18	1.8e-17	2.2e-17	4.9e-15	7.5e-15	1.37e-14	2e-14	6.49e-13	7.73e-13	1.6e-11	1.04e-09	2.17e-09	3.4e-09	4.3e-09	6.6e-09	2.1e-08
rs1332532	Blood pressure
monocyte cell count	diastolic blood pressure	Diastolic blood pressure automated reading	Diastolic blood pressure, automated reading	systolic blood pressure	Mineral and other dietary supplements: Glucosamine
3.4e-11	1.54e-10	5.06e-09	7.7e-09	1.83e-08	3.76e-08

## Sheet: Supplementary Table 3b
rs9271364	Allergy
Treatment/medication code: insulin product	Started insulin within one year diagnosis of diabetes	Non-cancer illness code, self-reported: hypothyroidism/myxoedema	multiple sclerosis	Treatment/medication code: levothyroxine sodium	Non-cancer illness code self-reported: hypothyroidism/myxoedema	Non-cancer illness code, self-reported: malabsorption/coeliac disease	Blood clot, DVT, bronchitis, emphysema, asthma, rhinitis, eczema, allergy diagnosed by doctor: Asthma	Non-cancer illness code, self-reported: asthma	Diagnoses - secondary ICD10: E10.9 Without complications	Medication for cholesterol, blood pressure or diabetes: Insulin	Medication for cholesterol, blood pressure, diabetes, or take exogenous hormones: Insulin	lymphocyte cell count	Blood clot DVT bronchitis emphysema asthma rhinitis eczema allergy diagnosed by doctor: Asthma	Non-cancer illness code self-reported: asthma	Non-cancer illness code self-reported: malabsorption/coeliac disease	Medication for cholesterol blood pressure or diabetes: Insulin	Age diabetes diagnosed	Diagnoses - secondary ICD10: E03.9 Hypothyroidism, unspecified	Non-cancer illness code, self-reported: rheumatoid arthritis	Non-cancer illness code self-reported: rheumatoid arthritis	Non-cancer illness code, self-reported: psoriasis	Long-standing illness, disability or infirmity	Non-cancer illness code, self-reported: hyperthyroidism/thyrotoxicosis	Non-cancer illness code self-reported: psoriasis	Taking other prescription medications	Diabetes diagnosed by doctor	Long-standing illness disability or infirmity	Treatment/medication code: ventolin 100micrograms inhaler	Treatment/medication code: methotrexate	white blood cell count	Treatment/medication code: thyroxine product	Non-cancer illness code self-reported: hyperthyroidism/thyrotoxicosis	Eye problems/disorders: Diabetes related eye disease	Non-cancer illness code, self-reported: diabetes	Non-cancer illness code, self-reported: multiple sclerosis	Diagnoses - secondary ICD10: J45.9 Asthma, unspecified	Number of treatments/medications taken	Doctor diagnosed asthma	Diagnoses - secondary ICD10: M06.99 Rheumatoid arthritis, unspecified (Site unspecified)	Wheeze or whistling in the chest in last year	Non-cancer illness code self-reported: diabetes	Number of self-reported non-cancer illnesses	Operative procedures - main OPCS: E08.1 Polypectomy of internal nose	Non-cancer illness code, self-reported: ulcerative colitis	Illnesses of siblings: Diabetes	monocyte cell count	Non-cancer illness code, self-reported: nasal polyps	Diagnoses - main ICD10: K51.9 Ulcerative colitis, unspecified	Treatment/medication code: prednisolone
8.09e-133	2e-130	2.5e-122	2.58e-119	2.1e-101	1.31e-87	1.2e-79	1.2e-74	9.9e-74	3.3e-70	4.9e-70	6.9e-65	2.48e-56	4.25e-56	5.78e-56	1.38e-54	1.85e-54	2.3e-54	8.3e-53	1.4e-48	3.15e-39	1.3e-37	4e-37	9.4e-35	5.12e-31	4e-30	7.2e-30	1.45e-29	6.4e-29	2.8e-28	3.91e-27	1e-25	3.74e-25	6.1e-25	2.6e-23	4.2e-23	5.3e-23	2.5e-22	4e-21	6.2e-21	1.6e-20	2.18e-19	2e-18	8.7e-18	1.1e-17	2.3e-17	3.97e-15	1.3e-14	5.8e-14	6.6e-14
rs3868082	Anthropometric
Non-cancer illness code, self-reported: malabsorption/coeliac disease	lymphocyte cell count	white blood cell count	Non-cancer illness code self-reported: malabsorption/coeliac disease	Primary sclerosing cholangitis	Multiple sclerosis	Non-cancer illness code, self-reported: psoriasis	Non-cancer illness code self-reported: psoriasis	Standing height	multiple sclerosis	Sitting height	eosinophil cell count	neutrophil cell count	Non-cancer illness code, self-reported: ankylosing spondylitis	Whole body fat-free mass	Trunk predicted mass	Whole body water mass	Trunk fat-free mass	Leg predicted mass (right)	Leg fat-free mass (right)	Basal metabolic rate	Leg predicted mass (left)	Leg fat-free mass (left)	Non-cancer illness code self-reported: ankylosing spondylitis	Arm fat-free mass (left)	Arm predicted mass (left)	Arm fat-free mass (right)	Arm predicted mass (right)	diastolic blood pressure	Weight	Never eat eggs, dairy, wheat, sugar: Wheat products	Diagnoses - main ICD10: R31 Unspecified haematuria	Diastolic blood pressure, automated reading	Comparative height size at age 10	Non-cancer illness code, self-reported: hyperthyroidism/thyrotoxicosis	Ankle spacing width	Hip circumference	Non-cancer illness code, self-reported: multiple sclerosis	Non-cancer illness code self-reported: hyperthyroidism/thyrotoxicosis	triglycerides	Ulcerative colitis	apolipoprotein A-I	Operative procedures - main OPCS: M45.9 Unspecified diagnostic endoscopic examination of bladder	Inflammatory bowel disease	Forced vital capacity (FVC), Best measure	Place of birth in UK - north co-ordinate	Impedance of leg (right)	schizophrenia	Main speciality of consultant (recoded): Urology	Impedance of leg (left)
2e-113	2.1e-105	2.69e-98	2.97e-83	3.39e-75	1.78e-72	8.4e-67	8.05e-59	8.5e-58	5.23e-57	5.7e-56	9.04e-52	1.57e-50	8.8e-36	8.9e-36	3.2e-35	3.6e-35	5e-35	6e-34	7e-34	7.5e-33	2.3e-31	3.8e-31	1.34e-27	1.8e-27	1.6e-26	1.8e-25	2.5e-25	2.91e-24	1.4e-20	3.2e-17	8.6e-16	1e-15	1.34e-15	4e-15	4.5e-15	1.1e-14	1.8e-14	5.55e-14	8.8e-13	1.19e-12	2.2e-12	5.6e-12	5.92e-12	2.3e-11	1.1e-10	2.7e-10	3.27e-10	5.6e-10	6.9e-10
rs2975009	Allergy
eosinophil cell count	white blood cell count	multiple sclerosis	monocyte cell count	neutrophil cell count	Non-cancer illness code, self-reported: malabsorption/coeliac disease	Non-cancer illness code self-reported: malabsorption/coeliac disease	lymphocyte cell count	Non-cancer illness code, self-reported: multiple sclerosis	Non-cancer illness code, self-reported: hyperthyroidism/thyrotoxicosis	Non-cancer illness code self-reported: hyperthyroidism/thyrotoxicosis	Heel bone mineral density (BMD) T-score, automated	Heel quantitative ultrasound index (QUI), direct entry	Heel bone mineral density (BMD)	Non-cancer illness code, self-reported: ankylosing spondylitis	Blood clot, DVT, bronchitis, emphysema, asthma, rhinitis, eczema, allergy diagnosed by doctor: Hayfever, allergic rhinitis or eczema	apolipoprotein A-I	Peak expiratory flow (PEF)	Home location at assessment - north co-ordinate (rounded)	Heel bone mineral density (BMD) T-score automated	Blood clot, DVT, bronchitis, emphysema, asthma, rhinitis, eczema, allergy diagnosed by doctor: None of the above	Non-cancer illness code self-reported: ankylosing spondylitis	Prostate cancer	Heel Broadband ultrasound attenuation, direct entry	Main speciality of consultant (recoded): Urology	Mouth/teeth dental problems: Mouth ulcers	Diagnoses - main ICD10: R31 Unspecified haematuria	Operation code: tonsillectomy +/- adenoids	Blood clot DVT bronchitis emphysema asthma rhinitis eczema allergy diagnosed by doctor: Hayfever allergic rhinitis or eczema
7.91e-106	6.82e-84	2.01e-59	3.74e-59	1.19e-48	5e-47	2.71e-38	1.31e-34	1.9e-18	6.3e-17	3.45e-14	8.3e-14	8.3e-14	1.3e-13	1.8e-12	7e-12	1e-11	3.5e-11	5.9e-11	1.15e-10	1.8e-10	6.56e-10	3.21e-09	5.3e-09	8.6e-09	1.8e-08	2e-08	2.8e-08	4.59e-08
rs67850286	Autoimmune
Non-cancer illness code self-reported: psoriasis	multiple sclerosis	Place of birth in UK - north co-ordinate	Home location at assessment - north co-ordinate (rounded)	neutrophil cell count
2.99e-56	5.69e-15	2.7e-13	2.7e-07	6.37e-07
rs10761760	Blood counts
neutrophil cell count	white blood cell count	triglycerides	Mean platelet volume	Impedance of arm (left)	Standing height	Impedance of arm (right)	Operation code: cholecystectomy/gall bladder removal	diastolic blood pressure	Years of schooling	Platelet count	Diastolic blood pressure, automated reading	Usual walking pace	lymphocyte cell count	Impedance of whole body	Qualifications: None of the above	body mass index	Age completed full time education	Age when periods started (menarche)	Body mass index (BMI)	Diastolic blood pressure automated reading	Average weekly beer plus cider intake	Triglycerides	apolipoprotein A-I	Qualifications: A levels/AS levels or equivalent	systolic blood pressure	Facial ageing	HDL cholesterol	Qualifications: College or University degree	Non-cancer illness code, self-reported: hypertension	Vascular/heart problems diagnosed by doctor: High blood pressure	Dried fruit intake	Relative age of first facial hair
7.07e-56	2.08e-55	4.6e-46	9.45e-30	6.2e-21	3.6e-20	5.8e-20	8.1e-18	6.74e-17	2.63e-14	4.23e-14	9.9e-14	1.3e-13	6.71e-13	1.1e-12	1.8e-11	2.8e-11	3.6e-11	1.9e-10	3e-10	5.08e-10	8.8e-10	1.05e-09	1.6e-09	4.1e-09	4.53e-09	4.6e-09	6e-09	1.8e-08	3.1e-08	3.2e-08	3.7e-08	3.7e-08
rs13201129	Blood counts
white blood cell count	lymphocyte cell count	neutrophil cell count	Non-cancer illness code self-reported: malabsorption/coeliac disease	monocyte cell count	eosinophil cell count	Peak expiratory flow (PEF)	Forced expiratory volume in 1-second (FEV1)	Place of birth in UK - north co-ordinate	Forced expiratory volume in 1-second (FEV1), Best measure	apolipoprotein A-I	HDL cholesterol	schizophrenia	HbA1C
1.91e-55	1.96e-42	1.53e-32	1.87e-17	1.73e-16	4.08e-14	1.6e-12	3.2e-09	5.9e-09	3.1e-08	4.8e-08	1e-07	3.26e-07	3.9e-07
rs10822143	Lipids
triglycerides	neutrophil cell count	white blood cell count	Mean platelet volume	Standing height	Impedance of arm (left)	Impedance of arm (right)	Operation code: cholecystectomy/gall bladder removal	Triglycerides	diastolic blood pressure	Diastolic blood pressure, automated reading	Platelet count	Diastolic blood pressure automated reading	Impedance of whole body	Usual walking pace	body mass index	Years of schooling	lymphocyte cell count	Qualifications: None of the above	apolipoprotein A-I	systolic blood pressure	Age completed full time education	Body mass index (BMI)	Age when periods started (menarche)	HDL cholesterol	Relative age of first facial hair	Non-cancer illness code, self-reported: hypertension
1.9e-48	1.96e-47	2.44e-45	1.31e-30	1.5e-20	4.2e-19	8.4e-19	9e-17	3.19e-16	5.15e-16	1.4e-14	2.73e-14	1.82e-11	4.9e-11	5e-11	5.4e-11	1.14e-10	1.8e-10	2.15e-10	4.3e-10	1e-09	1.2e-09	1.9e-09	4.4e-09	4.6e-09	4.8e-09	2.8e-08
rs12212242	Autoimmune
Non-cancer illness code self-reported: psoriasis	Place of birth in UK - north co-ordinate	triglycerides
1.36e-37	5.6e-11	1.5e-07
rs13146973	Anthropometric
Sitting height	Standing height	Trunk predicted mass	Trunk fat-free mass	Arm fat-free mass (left)	Arm predicted mass (left)	Arm predicted mass (right)	Arm fat-free mass (right)	Whole body fat-free mass	Whole body water mass	Comparative height size at age 10	Basal metabolic rate	Height
8e-28	1.9e-25	3.7e-13	8.3e-13	1.2e-11	3e-11	4.3e-11	6.6e-11	8.6e-11	1e-10	2.5e-10	2.4e-09	8.99e-08
rs72780178	Lipids
apolipoprotein B	LDL cholesterol
2.5e-25	4.5e-18
rs57356264	Anthropometric
Standing height	Height	Sitting height
9.7e-25	7.8e-14	3e-11
rs12197929	Autoimmune
Non-cancer illness code self-reported: psoriasis	Place of birth in UK - north co-ordinate	neutrophil cell count	white blood cell count
4.48e-24	6.9e-10	3.52e-09	4.47e-08
rs147850345	Population density
Home area population density - urban or rural: Scotland - Large Urban Area
7.67e-24
rs62168795	Lipids
Place of birth in UK - north co-ordinate	Place of birth in UK - east co-ordinate	apolipoprotein A-I	HDL cholesterol	Total cholesterol	Forced vital capacity (FVC)	Home location at assessment - north co-ordinate (rounded)	monocyte cell count	Body fat percentage	Leg fat mass (left)	LDL cholesterol	Leg fat percentage (left)	Forced expiratory volume in 1-second (FEV1)	Leg fat percentage (right)	Trunk fat percentage	Leg fat mass (right)	Trunk fat mass	Whole body fat mass	Bread intake	HbA1C	Age completed full time education	Forced vital capacity (FVC), Best measure	Arm fat mass (right)	Hand grip strength (left)	Arm fat mass (left)	Home location at assessment - east co-ordinate (rounded)	Forced expiratory volume in 1-second (FEV1), Best measure	Arm fat percentage (left)	Body mass index (BMI)	Arm fat percentage (right)	Cheese intake	Particulate matter air pollution (pm10); 2007	Hip circumference
2.2e-21	1.5e-17	1.4e-16	2.5e-14	3.97e-14	4e-14	1e-13	2.51e-12	2.3e-11	2.7e-11	3.22e-11	5.3e-11	5.7e-11	6.9e-11	1.1e-10	1.2e-10	1.3e-10	3.1e-10	3.2e-10	5.7e-10	5.7e-10	8.7e-10	1.1e-09	1.3e-09	2e-09	2.6e-09	2.6e-09	3.3e-09	3.9e-09	5.3e-09	1.6e-08	2.1e-08	2.4e-08
rs146052153	Population density
Home area population density - urban or rural: Scotland - Large Urban Area
5.02e-21
rs9922110	Anthropometric
Trunk fat mass	Hip circumference	Trunk fat percentage	Whole body fat mass	Weight	Arm fat mass (right)	Arm fat percentage (left)	Arm fat percentage (right)	Arm fat mass (left)	Waist circumference	Body fat percentage	Leg fat mass (left)	Leg fat mass (right)	Body mass index (BMI)	Alcohol intake frequency.	Leg predicted mass (left)	Leg fat-free mass (left)	Leg predicted mass (right)	Leg fat-free mass (right)	Qualifications: College or University degree	Average total household income before tax	Leg fat percentage (left)	Basal metabolic rate	Leg fat percentage (right)	Types of physical activity in last 4 weeks: Light DIY (eg: pruning, watering the lawn)	monocyte cell count	Years of schooling	Types of physical activity in last 4 weeks: Light DIY (eg: pruning watering the lawn)
6.9e-21	1.1e-20	2.2e-19	3e-19	2e-18	2.8e-18	3.7e-18	3.9e-18	4.1e-18	9.8e-18	4.1e-17	1.1e-14	3e-14	3.2e-14	1.4e-13	3.8e-12	4.9e-12	2.1e-11	2.8e-11	7.9e-11	2.5e-10	1.1e-09	1.6e-09	2.3e-09	1e-08	1.41e-08	2.24e-08	2.26e-08
rs1375131	Lipids
Place of birth in UK - north co-ordinate	Place of birth in UK - east co-ordinate	apolipoprotein A-I	Home location at assessment - north co-ordinate (rounded)	HDL cholesterol	Hand grip strength (left)	Forced vital capacity (FVC)	Total cholesterol	Body fat percentage	Hand grip strength (right)	Leg fat mass (left)	Trunk fat mass	Trunk fat percentage	Home location at assessment - east co-ordinate (rounded)	Leg fat mass (right)	Forced expiratory volume in 1-second (FEV1)	Leg fat percentage (left)	Leg fat percentage (right)	LDL cholesterol	monocyte cell count	Height	Whole body fat mass	Age completed full time education	Forced vital capacity (FVC), Best measure	HbA1C	Arm fat mass (right)
2.6e-19	4e-16	1.7e-14	1e-12	2.9e-12	1.1e-11	1.5e-11	2.82e-11	9.2e-10	2e-09	2.2e-09	2.5e-09	2.5e-09	3.7e-09	4.3e-09	4.3e-09	4.6e-09	5.3e-09	5.6e-09	1.3e-08	1.4e-08	1.4e-08	1.5e-08	3.1e-08	4.4e-08	4.5e-08
rs4321166	Anthropometric
Impedance of leg (right)	Impedance of leg (left)	Standing height	Leg fat percentage (right)	Trunk fat percentage	Impedance of whole body	Trunk fat mass	Leg fat percentage (left)	Body fat percentage	Leg fat mass (right)	Whole body fat mass	Leg fat mass (left)	Hip circumference
1.2e-18	1.9e-16	1.3e-12	2.2e-12	1.8e-11	3.8e-11	1.4e-10	1.4e-10	1.8e-10	4.8e-09	1.3e-08	3.2e-08	4.2e-08
rs6735329	Lipids
Place of birth in UK - north co-ordinate	Place of birth in UK - east co-ordinate	apolipoprotein A-I	Forced vital capacity (FVC)	Home location at assessment - north co-ordinate (rounded)	Body fat percentage	Leg fat percentage (left)	Leg fat percentage (right)	HDL cholesterol	Leg fat mass (left)	Trunk fat percentage	Leg fat mass (right)	Trunk fat mass	Forced expiratory volume in 1-second (FEV1)	Hand grip strength (left)	Whole body fat mass	monocyte cell count	Arm fat mass (right)	Arm fat mass (left)	Arm fat percentage (right)	Arm fat percentage (left)	Forced vital capacity (FVC), Best measure	Body mass index (BMI)	Forced expiratory volume in 1-second (FEV1), Best measure	Age completed full time education	Use of sun/uv protection	Hip circumference	Height	Hand grip strength (right)	Bread intake	Weight	Particulate matter air pollution (pm10); 2007	LDL cholesterol	Home location at assessment - east co-ordinate (rounded)	Cheese intake	neutrophil cell count	HbA1C
4.3e-18	3.7e-17	8.1e-15	1.5e-14	1.2e-13	7.5e-13	1.4e-12	1.8e-12	1.9e-12	3.5e-12	4.5e-12	1.2e-11	1.3e-11	1.4e-11	2.4e-11	2.7e-11	7.45e-11	1.9e-10	2.3e-10	3.3e-10	4e-10	5.2e-10	5.9e-10	8.9e-10	2.9e-09	9e-09	1.5e-08	1.6e-08	2e-08	2.2e-08	2.5e-08	2.7e-08	2.8e-08	3e-08	3.3e-08	4.22e-08	5.5e-08
rs545151265	Population density
Home area population density - urban or rural: Scotland - Large Urban Area
1.15e-16
rs61903723	Blood counts
basophil cell count	Place of birth in UK - north co-ordinate	Impedance of leg (right)	Cheese intake	Impedance of leg (left)
5.65e-16	2.8e-10	5.5e-09	2.4e-08	2.9e-08
rs6602984	Anthropometric
Impedance of leg (right)	Leg fat percentage (right)	Impedance of leg (left)	Leg fat percentage (left)	Standing height	Body fat percentage	Trunk fat mass	Trunk fat percentage	Leg fat mass (right)	Hip circumference
1.1e-15	2.3e-13	6.6e-13	4.9e-11	9.2e-11	3.4e-09	5.2e-09	6.2e-09	6.6e-09	8.4e-09
rs192229545	Other medical
Diagnoses - main ICD10: I30 Acute pericarditis
1.17e-15
rs573940767	Population density
Home area population density - urban or rural: Scotland - Large Urban Area
6.14e-15
rs758588110	Other medical
Underlying (primary) cause of death: ICD10: E85.4 Organ-limited amyloidosis
2.57e-14
rs151022760	Lipids
apolipoprotein A-I	HDL cholesterol	LDL cholesterol
1e-13	3.6e-11	1.6e-08
rs185543831
Place of birth in UK - north co-ordinate
5.7e-13
rs140515791	Population density
Home area population density - urban or rural: Scotland - Large Urban Area	Place of birth in UK - north co-ordinate
7.4e-13	3.4e-10
rs182787541
Place of birth in UK - north co-ordinate
4.6e-12
rs550774026	Other medical
Underlying (primary) cause of death: ICD10: E85.4 Organ-limited amyloidosis
5e-12
rs574813694	Population density
Home area population density - urban or rural: Scotland - Large Urban Area	Place of birth in UK - north co-ordinate
5.11e-12	3.7e-09
rs549365671
Place of birth in UK - north co-ordinate
8.5e-12
rs77250526
Place of birth in UK - north co-ordinate
1.2e-11
rs143251363
Place of birth in UK - north co-ordinate
1.2e-11
rs534076821
Place of birth in UK - north co-ordinate
2.1e-11
rs62009762	Autoimmune
Place of birth in UK - north co-ordinate	Operation code: thyroidectomy/partial thyroidectomy
2.3e-11	2.7e-10
rs183426820
Place of birth in UK - north co-ordinate
2.3e-11
rs554402198	Population density
Home area population density - urban or rural: Scotland - Large Urban Area
2.4e-11
rs7575529
Place of birth in UK - north co-ordinate
3.1e-11
rs745961203	Other medical
Underlying (primary) cause of death: ICD10: E85.4 Organ-limited amyloidosis
4.97e-11
rs4304798
Place of birth in UK - east co-ordinate	Place of birth in UK - north co-ordinate	Home location at assessment - north co-ordinate (rounded)
5.9e-11	1.8e-10	1.4e-08
rs191421928
Home area population density - urban or rural: Scotland - Large Urban Area	Place of birth in UK - north co-ordinate
7.98e-11	2.5e-09
rs533704320
Place of birth in UK - north co-ordinate
9.7e-11
rs140045111
Place of birth in UK - north co-ordinate
1.1e-10
rs2531715	Anthropometric
Impedance of arm (right)	Impedance of whole body	Impedance of leg (left)	Impedance of leg (right)
1.4e-10	3e-10	8.1e-10	8.2e-10
rs553589958	Population density
Home area population density - urban or rural: Scotland - Large Urban Area	Place of birth in UK - north co-ordinate
1.47e-10	2e-10
rs748105695
Home location at assessment - north co-ordinate (rounded)	Place of birth in UK - north co-ordinate
1.7e-10	3e-08
rs778473755	Population density
Home area population density - urban or rural: Scotland - Large Urban Area
3.4e-10
rs563546544	Other medical
Underlying (primary) cause of death: ICD10: E85.4 Organ-limited amyloidosis
3.65e-10
rs189024390
Place of birth in UK - north co-ordinate
4.7e-10
rs116994374
Place of birth in UK - north co-ordinate
4.7e-10
rs984773	Education
Average total household income before tax	Qualifications: College or University degree
5.1e-10	2.1e-08
rs560096028	Population density
Place of birth in UK - north co-ordinate	Home area population density - urban or rural: Scotland - Large Urban Area
6.5e-10	5.17e-09
rs557446177	Population density
Home area population density - urban or rural: Scotland - Large Urban Area	Place of birth in UK - north co-ordinate
7.18e-10	1.8e-09
rs142062193
Place of birth in UK - north co-ordinate
7.3e-10
rs13020595
Place of birth in UK - north co-ordinate
9.4e-10
rs188088368
Place of birth in UK - north co-ordinate
1.1e-09
rs150285170	Population density
Home area population density - urban or rural: Scotland - Large Urban Area
1.2e-09
rs12483431
Place of birth in UK - north co-ordinate
1.2e-09
rs149429259
Place of birth in UK - north co-ordinate
1.5e-09
rs139244340
Home location at assessment - north co-ordinate (rounded)	Place of birth in UK - north co-ordinate
1.7e-09	6.2e-09
rs56053629
Place of birth in UK - north co-ordinate
3e-09
rs112835504
Place of birth in UK - north co-ordinate
3.7e-09
rs1145170	Other medical
Age when periods started (menarche)
3.8e-09
rs77387573
Place of birth in UK - north co-ordinate
4e-09
rs573699240
Place of birth in UK - north co-ordinate
4.8e-09
rs772357896	Population density
Home area population density - urban or rural: Scotland - Large Urban Area
7.13e-09
rs117370545
Place of birth in UK - north co-ordinate
7.6e-09
rs78210914
Place of birth in UK - north co-ordinate
1.3e-08
rs77792948
Place of birth in UK - north co-ordinate
2e-08
rs192368467
Place of birth in UK - north co-ordinate
2e-08
rs545779108
Place of birth in UK - north co-ordinate
2e-08
rs573987765	Other medical
Diagnoses - main ICD10: I30 Acute pericarditis
2.07e-08
rs7591137	Socioeconomic
Average total household income before tax	Years of schooling
2.3e-08	2.64e-08
rs55787763
Place of birth in UK - north co-ordinate
2.7e-08
rs535035294
Place of birth in UK - north co-ordinate
2.9e-08
rs12406207
Place of birth in UK - north co-ordinate
3.2e-08
rs11632624
Place of birth in UK - north co-ordinate
3.3e-08
rs117346364
Place of birth in UK - north co-ordinate
3.7e-08
rs118163964
Place of birth in UK - north co-ordinate
4.3e-08
rs1520759
Place of birth in UK - north co-ordinate
4.4e-08
rs73060305
Place of birth in UK - north co-ordinate
4.9e-08
rs773304669
Home location at assessment - north co-ordinate (rounded)
5.1e-08
rs538640668	Population density
Home area population density - urban or rural: Scotland - Large Urban Area
6.11e-08
rs2529042
Years of schooling
6.3e-08
rs73150874
Place of birth in UK - north co-ordinate
6.5e-08
rs78878201	Other medical
Diagnoses - main ICD10: I30 Acute pericarditis
6.91e-08
rs751888799
Home location at assessment - north co-ordinate (rounded)
7e-08
rs185564065	Population density
Home area population density - urban or rural: Scotland - Large Urban Area
7.08e-08
rs189994286
Place of birth in UK - north co-ordinate
9.1e-08
rs114911207
Place of birth in UK - north co-ordinate
9.9e-08
rs13339350
Place of birth in UK - north co-ordinate
1.1e-07
rs6146484	Lipids
triglycerides
1.2e-07
rs626502	Anthropometric
Comparative height size at age 10
1.28e-07
rs78542398
Place of birth in UK - north co-ordinate
1.3e-07
rs149498224	Other medical
Treatment/medication code: rhinocort 50micrograms nasal spray
1.31e-07
rs115563899
Place of birth in UK - north co-ordinate
1.7e-07
rs180788000
Place of birth in UK - north co-ordinate
2.4e-07
rs181096838
Place of birth in UK - north co-ordinate
2.7e-07
rs78484517
Place of birth in UK - north co-ordinate
2.8e-07
rs751247734
Place of birth in UK - north co-ordinate
2.9e-07
rs6470167
Place of birth in UK - north co-ordinate
2.9e-07
rs182379800	Population density
Home area population density - urban or rural: Scotland - Large Urban Area
3.06e-07
rs183099904
Place of birth in UK - north co-ordinate
3.3e-07
rs72733867
Place of birth in UK - north co-ordinate
4.1e-07
rs145161883
Place of birth in UK - north co-ordinate
4.3e-07
rs192196545
Place of birth in UK - north co-ordinate
4.3e-07
rs111328806
Place of birth in UK - north co-ordinate
4.5e-07
rs16866626	Lifestyle
Ever smoked
4.6e-07
rs7807834
Place of birth in UK - north co-ordinate
4.8e-07
rs186276142
Place of birth in UK - north co-ordinate
5.2e-07
rs41271751
Place of birth in UK - north co-ordinate
5.2e-07
rs7870422
Place of birth in UK - north co-ordinate
5.9e-07
rs550008910
Place of birth in UK - north co-ordinate
7e-07
rs577548719	Other medical
Treatment/medication code: omacor 1g capsule
8.08e-07
rs113791613
Place of birth in UK - north co-ordinate
8.9e-07
[truncated: 20 more columns]

## Sheet: Supplementary Table 3c
rs7428430	Education
Body mass index (BMI)	body mass index	Leg fat mass (left)	Leg fat mass (right)	Qualifications: College or University degree	Impedance of arm (right)	Impedance of arm (left)	Arm fat mass (right)	Weight	Arm fat mass (left)	Years of schooling	Leg fat percentage (left)	Whole body fat mass	Impedance of whole body	Leg fat percentage (right)	Time spent watching television (TV)	HDL cholesterol	Arm predicted mass (left)	Arm fat-free mass (left)	Arm fat-free mass (right)	Arm predicted mass (right)	Basal metabolic rate	Arm fat percentage (left)	Arm fat percentage (right)	Trunk fat mass	Waist circumference	Body fat percentage	Leg predicted mass (left)	Leg fat-free mass (left)	apolipoprotein A-I	Whole body water mass	Whole body fat-free mass	Qualifications: A levels/AS levels or equivalent	Age at first live birth	Leg predicted mass (right)	Leg fat-free mass (right)	Age first had sexual intercourse	Fluid intelligence score	Trunk fat percentage	Impedance of leg (left)	Impedance of leg (right)	Job involves heavy manual or physical work	Trunk fat-free mass	Hip circumference	Trunk predicted mass	Overall health rating	Age at last live birth	Qualifications: None of the above	Wheeze or whistling in the chest in last year	Heel Broadband ultrasound attenuation, direct entry
2.9e-45	8.8e-39	4.2e-38	4.5e-36	1.1e-34	6.5e-34	2e-33	1.6e-32	1.9e-32	3.8e-32	6.52e-32	3e-31	9e-31	2.3e-30	5.8e-30	7.4e-29	1.2e-28	1.4e-28	1.2e-26	1.6e-26	1.3e-25	5.1e-25	1.4e-24	2.2e-24	2.9e-24	3.5e-24	5.4e-23	6.1e-23	1.3e-22	2.5e-22	1.7e-21	4.6e-21	1.6e-20	4.5e-20	8.9e-20	1e-19	4.6e-19	6.1e-18	8.4e-18	1.8e-17	2.5e-17	1.4e-16	3.4e-16	3.9e-16	6.2e-16	3e-15	1.1e-14	1.3e-14	3.6e-14	5.9e-14
rs6906818	Cognitive
Sitting height	Standing height	Impedance of arm (left)	Mood swings	Major depression	Irritability	Impedance of whole body
1.2e-37	1.1e-30	1.9e-09	8.6e-09	2.98e-07	4.4e-07	4.6e-07
rs773114	Education
eosinophil cell count	Blood clot, DVT, bronchitis, emphysema, asthma, rhinitis, eczema, allergy diagnosed by doctor: None of the above	Non-cancer illness code, self-reported: asthma	Blood clot, DVT, bronchitis, emphysema, asthma, rhinitis, eczema, allergy diagnosed by doctor: Asthma	Years of schooling	Blood clot, DVT, bronchitis, emphysema, asthma, rhinitis, eczema, allergy diagnosed by doctor: Hayfever, allergic rhinitis or eczema	Blood clot DVT bronchitis emphysema asthma rhinitis eczema allergy diagnosed by doctor: None of the above	Impedance of arm (left)	Impedance of whole body	Impedance of arm (right)	Non-cancer illness code self-reported: asthma	Blood clot DVT bronchitis emphysema asthma rhinitis eczema allergy diagnosed by doctor: Asthma	Non-cancer illness code, self-reported: hypothyroidism/myxoedema	Blood clot DVT bronchitis emphysema asthma rhinitis eczema allergy diagnosed by doctor: Hayfever allergic rhinitis or eczema	Arm predicted mass (left)	Impedance of leg (right)	Impedance of leg (left)	Arm fat-free mass (left)	Basal metabolic rate	Arm predicted mass (right)	Whole body water mass	Whole body fat-free mass	Arm fat-free mass (right)	Leg fat-free mass (right)	Leg predicted mass (right)	Trunk predicted mass	Trunk fat-free mass	body mass index	Leg fat-free mass (left)	Qualifications: None of the above	Leg predicted mass (left)	Non-cancer illness code self-reported: hypothyroidism/myxoedema	Treatment/medication code: levothyroxine sodium	Operative procedures - main OPCS: E08.1 Polypectomy of internal nose	Forced expiratory volume in 1-second (FEV1), Best measure	HbA1C	Qualifications: College or University degree	Body mass index (BMI)	Age hay fever, rhinitis or eczema diagnosed	lymphocyte cell count	Weight	Treatment/medication code: ventolin 100micrograms inhaler	Started insulin within one year diagnosis of diabetes	Forced expiratory volume in 1-second (FEV1)	Ankle spacing width
5.69e-32	2.4e-22	2.8e-20	1e-19	1.11e-17	4.4e-17	1.77e-16	4.8e-16	8e-16	1.1e-15	2.49e-15	1.17e-14	5e-13	5.41e-13	1.7e-12	3e-12	7e-12	7.4e-12	1.2e-11	1.2e-11	1.5e-11	1.6e-11	2.9e-11	5e-11	5.3e-11	5.5e-11	6.4e-11	8.7e-11	1.5e-10	1.89e-10	1.9e-10	2.07e-10	2.8e-10	3.5e-10	4.8e-10	5e-10	7.93e-10	1.5e-09	2.2e-09	4.37e-09	5.6e-09	1.2e-08	2.8e-08	4.2e-08	4.8e-08
rs9385253	Education
Qualifications: College or University degree	Years of schooling	Time spend outdoors in summer	Cereal intake	Qualifications: A levels/AS levels or equivalent	Qualifications: None of the above	Leg fat percentage (left)	Job involves mainly walking or standing	Leg fat percentage (right)	Average total household income before tax	Body fat percentage	Fluid intelligence score	Qualifications: O levels/GCSEs or equivalent	Time spent watching television (TV)	Time spent using computer	Leg fat mass (right)	Age completed full time education	Leg fat mass (left)	Trunk fat percentage	Whole body fat mass	Alcohol intake versus 10 years previously	Job involves heavy manual or physical work	Arm fat percentage (left)	Townsend deprivation index at recruitment	Number of days/week walked 10+ minutes
5.3e-25	7.25e-23	1.4e-16	2.6e-14	5.1e-14	1.4e-12	7.4e-12	7.9e-12	1.5e-11	8.1e-11	1.9e-10	2.2e-10	3.2e-10	4.2e-10	8.4e-10	1.4e-09	1.79e-09	2.1e-09	3.8e-09	1e-08	1.2e-08	1.4e-08	2.7e-08	2.97e-08	3.7e-08
rs1008078	Education
Years of schooling	Qualifications: College or University degree	Age first had sexual intercourse	Qualifications: A levels/AS levels or equivalent	Qualifications: None of the above	Average total household income before tax	Salt added to food	Townsend deprivation index at recruitment	Average weekly beer plus cider intake	Job involves heavy manual or physical work	smoking initiation	Body mass index (BMI)	Impedance of arm (left)	Job involves mainly walking or standing	Overall health rating	Impedance of arm (right)	Leisure/social activities: Religious group
1.2e-23	2e-21	7.4e-21	7.1e-13	4.18e-12	1.4e-11	1.1e-10	1.9e-10	2.4e-10	8.5e-10	8.61e-10	1.3e-09	1.3e-09	1.1e-08	1.8e-08	2.1e-08	2.7e-08
rs17531412	Education
Years of schooling	Age when periods started (menarche)	Qualifications: College or University degree	ADHD	Qualifications: None of the above	Qualifications: A levels/AS levels or equivalent	smoking initiation	Maternal smoking around birth	Comparative height size at age 10	Cereal intake	Fluid intelligence score	Age completed full time education	Worrier / anxious feelings
1.61e-23	1.1e-18	2.83e-13	3.61e-13	1.2e-11	1.21e-11	2.51e-11	7.8e-11	2.41e-09	3.4e-09	3.7e-09	3.03e-08	3.7e-08
rs519669	Education
Years of schooling	Qualifications: College or University degree	Qualifications: None of the above	Age when periods started (menarche)	smoking initiation	Qualifications: A levels/AS levels or equivalent	Sitting height	Average total household income before tax	Lifetime number of sexual partners	Alcohol intake versus 10 years previously	Age first had sexual intercourse	Age completed full time education	Worrier / anxious feelings	ADHD
1.43e-22	1e-18	1.92e-14	3.4e-14	5.48e-14	5.44e-13	1.4e-10	6.5e-10	3.2e-09	4e-09	5e-09	7.55e-09	1.1e-08	2.47e-08
rs771639420	Lipids
HDL cholesterol	apolipoprotein A-I	HbA1C
5.4e-21	1.3e-15	1.5e-08
rs11665567	Education
Age first had sexual intercourse	Wheeze or whistling in the chest in last year	Overall health rating	Major depression	Years of schooling	Current employment status: Unable to work because of sickness or disability	Pain type(s) experienced in last month: None of the above	Taking other prescription medications	Age completed full time education
1.8e-14	1.3e-11	2.6e-10	8.79e-09	9.68e-09	2.1e-08	2.5e-08	2.6e-08	2.6e-08
rs2297600	Education
Leg fat mass (right)	Leg fat percentage (right)	Whole body fat mass	Leg fat mass (left)	Years of schooling	Usual walking pace	Leg fat percentage (left)	Body fat percentage	Trunk fat mass	Arm fat mass (right)	Arm fat mass (left)	Arm fat percentage (right)	Qualifications: College or University degree	Arm fat percentage (left)	Weight	Trunk fat percentage	Body mass index (BMI)	Age at first live birth	Qualifications: None of the above	Waist circumference
4.1e-14	1.8e-13	2.9e-13	3e-13	2.16e-12	6.2e-12	7.4e-12	1.3e-11	1.4e-11	2e-11	2.6e-11	1.7e-10	1.9e-10	2e-10	2.7e-10	2.8e-10	1e-09	1.9e-09	2.01e-08	3.1e-08
rs10996967	Education
Qualifications: College or University degree	Years of schooling
1e-11	2.29e-11
rs4146702	Education
Years of schooling	Sodium in urine	Age first had sexual intercourse	Qualifications: College or University degree
3.65e-11	6.22e-08	1.4e-07	2.6e-07
rs57178144	Anthropometric
Body mass index (BMI)	Impedance of leg (left)	Impedance of whole body	Impedance of leg (right)	Weight
4.6e-11	4.8e-11	2.3e-09	1.7e-08	3.2e-08
rs1550816	Education
Years of schooling
1.33e-10
rs10188385	Socioeconomics
Townsend deprivation index at recruitment
8.7e-09
rs10889625	Socioeconomics
systolic blood pressure	Townsend deprivation index at recruitment
1.87e-08	2.2e-08
rs746899406	Other medical
Underlying (primary) cause of death: ICD10: E85.4 Organ-limited amyloidosis
4.97e-07
rs35921795	Lipids
HDL cholesterol
7.7e-07
[truncated: 35 more columns]

## Sheet: Supplementary Table 3d
rs4262914	Anthropometric
Impedance of leg (right)	Standing height	Impedance of leg (left)	Leg fat percentage (right)	Waist circumference	Hip circumference	Leg fat percentage (left)	Forced expiratory volume in 1-second (FEV1)	Trunk fat mass	Trunk fat percentage	HbA1C	Body fat percentage	Impedance of whole body	Forced expiratory volume in 1-second (FEV1), Best measure	Leg fat mass (right)
5.5e-17	1.4e-15	1.1e-14	7e-12	9.9e-11	2.2e-10	4e-10	4.3e-10	9.4e-10	1e-09	5.1e-09	5.5e-09	5.6e-09	7.3e-09	1.3e-08
rs12907748	Anthropometric
Age at menopause (last menstrual period)	Impedance of leg (left)	Impedance of leg (right)
3.6e-09	6.6e-09	3.1e-08

## Sheet: Supplementary Table 3e
rs4843158	Anthropometric
Standing height	Impedance of leg (right)	Impedance of leg (left)	Impedance of whole body	Trunk fat percentage	Impedance of arm (left)	Trunk fat mass	Height	Impedance of arm (right)	Body fat percentage	Comparative height size at age 10	Leg fat percentage (right)	Forced expiratory volume in 1-second (FEV1)	Whole body fat mass	Forced expiratory volume in 1-second (FEV1), Best measure	HbA1C	Leg fat percentage (left)	Hip circumference	Leg fat mass (right)	Forced expiratory volume in 1-second (FEV1) Best measure	Leg fat mass (left)	Weight	Forced vital capacity (FVC)	Waist circumference	Forced vital capacity (FVC), Best measure	Sitting height	Forced expiratory volume in 1-second (FEV1), predicted	Forced vital capacity (FVC) Best measure	Arm fat mass (left)	Arm fat mass (right)	Forced expiratory volume in 1-second (FEV1) predicted	Arm fat percentage (left)	Arm fat percentage (right)	Forced expiratory volume in 1-second (FEV1), predicted percentage	Extreme height	Years of schooling	Comparative body size at age 10
1.1e-100	4e-85	1.7e-77	1.5e-68	2.8e-41	7.1e-40	4.6e-38	9.6e-38	1.3e-36	1.9e-33	1.41e-32	2e-29	1.5e-27	2.6e-27	3.8e-27	5.6e-27	4.5e-25	2.8e-24	2.3e-21	2.76e-20	1.9e-19	1.3e-18	2.1e-17	3.7e-17	1.1e-15	1.4e-15	1.6e-13	4.09e-12	4.2e-10	1.9e-09	3.53e-09	7.5e-09	5.1e-08	1.9e-07	4.3e-07	5.59e-07	8.7e-07
rs4125566	Anthropometric
Standing height	Trunk fat mass	Trunk fat percentage	Impedance of leg (right)	Whole body fat mass	Body fat percentage	Impedance of leg (left)	Height	Hip circumference	Leg fat percentage (right)	Impedance of whole body	Leg fat mass (right)	Comparative height size at age 10	Weight	Leg fat mass (left)	Sitting height	Leg fat percentage (left)	Waist circumference	HbA1C	Impedance of arm (right)	Impedance of arm (left)	Arm fat mass (right)	Forced expiratory volume in 1-second (FEV1), Best measure	Arm fat mass (left)	Arm fat percentage (left)	Forced expiratory volume in 1-second (FEV1)	Arm fat percentage (right)	Basal metabolic rate
3.7e-37	1.6e-21	4.6e-21	1.7e-20	5.1e-18	8.8e-18	4.1e-17	2.12e-15	4.1e-15	6.8e-15	1e-14	3.4e-14	5.39e-14	7e-14	7.5e-13	1.2e-12	6.3e-12	6.7e-12	5.3e-10	1.2e-09	3.1e-09	6e-09	1.4e-08	1.4e-08	1.5e-07	1.8e-07	3.6e-07	7.7e-07
rs35641144	Anthropometric
Standing height	Trunk fat mass	Trunk fat percentage	Whole body fat mass	Body fat percentage	Hip circumference	Weight	Leg fat mass (right)	Height	Leg fat percentage (right)	Leg fat mass (left)	Sitting height	Leg fat percentage (left)	Impedance of leg (right)	Waist circumference	Comparative height size at age 10	Arm fat mass (right)	Arm fat mass (left)	Impedance of leg (left)	Basal metabolic rate	Impedance of whole body	Arm fat percentage (left)
9.9e-28	2.1e-17	3.5e-16	1.7e-14	1.3e-13	1.4e-13	2.5e-13	1.6e-11	2.4e-11	6.7e-11	1.8e-10	2e-10	2.6e-09	2.6e-09	5.5e-09	1.39e-08	3.2e-08	4.1e-08	5.8e-08	1.3e-07	6.8e-07	7.9e-07
rs28363946	Anthropometric
Standing height	Trunk fat mass	Trunk fat percentage	Whole body fat mass	Hip circumference	Body fat percentage	Weight	Leg fat mass (right)	Leg fat percentage (right)	Sitting height	Leg fat mass (left)	Leg fat percentage (left)	Waist circumference	Arm fat mass (right)	Arm fat mass (left)	Impedance of leg (right)	Height	Comparative height size at age 10	Basal metabolic rate	Arm fat percentage (left)
3.8e-24	1.3e-16	2e-15	3.8e-14	1.3e-13	2.7e-13	4.2e-13	1.3e-11	2.7e-11	1.3e-10	1.7e-10	2e-09	3.5e-09	1.6e-08	3.3e-08	4.6e-08	4.74e-08	8.08e-08	1.7e-07	7.2e-07
15:84311431:TA:T	Anthropometric
Standing height	Impedance of leg (right)	Impedance of leg (left)	Trunk fat mass	Body fat percentage	Leg fat percentage (right)	Leg fat percentage (left)	Hip circumference	Weight
5e-50	8e-31	9.8e-29	1.8e-14	9.7e-12	9.4e-11	1.4e-09	2.3e-09	4.5e-09

## Sheet: Supplementary Table 4
Trait	Total Independent hits	No. AC-specific hits	No. AC, PC shared hits	No. PC-specific hits	No. AC-specific hits overlapping traits of interest	No. shared-hits overlapping traits of interest	No. PC-specific hits overlapping traits of interest	No. AC-specific hits with No GWAS evidence	No. shared hits with No GWAS evidence	No. PC-specific hits with No GWAS evidence		Odds of trait of interest for AC-hit vs. non AC-hit	P-value of trait of interest for AC-hit vs. non AC-hit	Odds of no GWAS hit for AC-hit vs. not AC-hit	P-value of no GWAS hit for AC-hit vs. not AC-hit
#comments	Overlapping traits of interest: GWAS traits related to the studied trait, sometimes potentially supportive of true positive status, defined as follows. Birth place: Allergy; Employment score: Education attainment, socioeconomic status; Waist cirumference: Anthropometric traits
Birth place (north/south)	474	2	5	467	0	2	2	2	2	414		93	0.001108	5.85849	0.03876
Employment score England	41	6	18	17	4	8	1	1	6	14		16	0.005187	11.3333	0.001307
Waist circumference	626	5	621	0	5	NA	NA	NA	NA	NA		NA	NA
		Total	GWAS evidence	No GWAS evidence	% with GWAS evidence	OR vs. Birth place	FET p-value vs. Birth place
	Birth place - all hits	474	56	418	0.118143	NA	NA
	Employment score - AC hits	24	17	7	0.708333	18.1276	1.773e-10
	Employment score - non-AC hits	17	3	14	0.176471	1.59949	0.444

[truncated: 9 more sheets: Supplementary Table 5a, Supplementary Table 5b, Supplementary Table 5c, Supplementary Table 5d, Supplementary Table 5e, Supplementary Table 6, Supplementary Table 7, Supplementary Table 8, Supplementary Table 9]
